# Supplementary material for: LTR-retrotransposon transcriptome modulation in response to endotoxin-induced stress in PBMCs
Source: BMC Genomics. 2018 Jul 5;19:522. doi: 10.1186/s12864-018-4901-9 (PMC6034278; doi:10.1186/s12864-018-4901-9)
Supplement: Supplementary file 6 — Table S2. Differential expression of HERV-V3 chip repertoires induced by stimulation state changes in endotoxin tolerance model. (XLSX 41775 kb) [file 12864_2018_4901_MOESM6_ESM.xlsx]

## Sheet: Prototypes
probeset names	repertoire	hervgdb4 group name	coordinates	AveExpr	F	P.Value	adj.P.Val	LPS_NS	ET_NS	ET_LPS	adj.P.coef1	adj.P.coef2	adj.P.coef3
051407701ERVWsLU5_at	HERV_proto	HERV-W	chr5:82970605-82971373	5.20933	30.7704	2.6249e-09	1.54138e-07	1.65189	1.40341	-0.248486	2.35142e-07	7.8973e-06	0.727067
190549403ERVLsLU3_st	HERV_proto	HERV-L	chr19:46592318-46593143	6.15545	28.5016	7.21741e-09	3.98081e-07	-0.658716	-0.892477	-0.233761	0.000114422	2.20834e-07	0.448641
052539003PBLAsLU3p_at	HERV_proto	PABL-A	chr5:160481520-160482144	6.83737	26.9777	1.45963e-08	7.75184e-07	1.33164	1.14445	-0.187187	1.16937e-06	2.48781e-05	0.772246
071549203ERVWsLU5_st	HERV_proto	HERV-W	chr7:112220647-112221416	8.98581	26.8874	1.52284e-08	8.06877e-07	0.501528	0.589242	0.0877145	3.09014e-05	1.06435e-06	0.753342
121740601HRFBsLU5_at	HERV_proto	HERV-Fb	chr12:121018155-121018523	4.72362	24.2764	5.36662e-08	2.6203e-06	1.09529	-1.02351	-2.1188	0.0161068	0.0269382	2.10746e-06
121602201HS49sLRp_at	HERV_proto	HERV-HS49C23	chr12:112988232-112988626	5.73545	22.0876	1.62799e-07	7.36528e-06	0.276509	-1.20301	-1.47952	0.540386	0.00025803	1.99538e-05
170646801HFRDsLR_st	HERV_proto	HERV-FRD	chr17:64319295-64320009	6.50089	21.4938	2.22008e-07	9.88653e-06	-1.04871	-0.720443	0.328268	4.04656e-06	0.00190981	0.415676
120101703ERVFsLU3p_st	HERV_proto	HERV-F	chr12:9646925-9647682	5.25492	20.9675	2.93262e-07	1.27714e-05	0.714131	0.5246	-0.189531	6.8306e-06	0.00112314	0.535001
020036803ERVFsLU3p_at	HERV_proto	HERV-F	chr2:2506304-2506734	8.72913	20.9127	3.01941e-07	1.31095e-05	0.638443	0.850978	0.212535	0.00100394	7.09061e-06	0.573099
011215603ERVTsLU3_st	HERV_proto	HERV-T	chr1:89197863-89198421	6.46717	20.7087	3.36695e-07	1.44974e-05	1.32747	0.777738	-0.549736	4.10793e-06	0.0107924	0.208543
091178803HFRD5LU3_st	HERV_proto	HERV-FRD	chr9:92985781-92988547	5.78127	20.6693	3.43874e-07	1.47787e-05	0.316572	0.664182	0.34761	0.0502075	3.54125e-06	0.0615067
011215603ERVTsLU3_at	HERV_proto	HERV-T	chr1:89197863-89198421	7.02932	20.435	3.89968e-07	1.65915e-05	1.2948	1.14577	-0.149031	2.56307e-05	0.000198379	0.852708
170739801MR41sLU5p_at	HERV_proto	PRIMA41	chr17:70989234-70989825	8.53254	18.8077	9.52089e-07	3.75481e-05	0.523875	0.6815	0.157625	0.00157088	2.27979e-05	0.640871
081865404XA34pol_st	HERV_proto	HERV-XA34	chr8:122830053-122836867	6.81326	18.6855	1.01949e-06	3.99775e-05	0.540251	0.584047	0.0437966	0.000288562	7.45821e-05	0.919568
190183301ERVTsLU3_st	HERV_proto	HERV-T	chr19:17415193-17415773	10.4592	18.3743	1.2146e-06	4.6978e-05	0.293591	-0.313402	-0.606993	0.0638068	0.0446621	3.53504e-05
111777906ERVHgag_at	HERV_proto	HERV-H	chr11:130753496-130759137	7.07743	17.9663	1.53097e-06	5.8115e-05	0.599663	0.38054	-0.219123	1.9771e-05	0.0106356	0.362006
010839006ERVHgag_at	HERV_proto	HERV-H	chr1:65643205-65648034	7.56813	17.4303	2.08241e-06	7.68302e-05	0.461996	0.313484	-0.148512	3.10471e-05	0.0069952	0.46561
180036601HFRDsLU3_at	HERV_proto	HERV-FRD	chr18:2316814-2317306	7.14533	17.1611	2.4339e-06	8.85707e-05	0.306812	0.446685	0.139873	0.00721061	3.48473e-05	0.48878
0X1173203ERVHenv_st	HERV_proto	HERV-H	chrX:73801460-73807127	5.25317	17.1554	2.44195e-06	8.87956e-05	-1.22611	-0.689254	0.536857	2.56057e-05	0.0322867	0.236201
020118202ERVFsLRp_at	HERV_proto	HERV-F	chr2:6880208-6880772	6.77918	17.1098	2.50765e-06	9.0879e-05	0.495466	-0.862054	-1.35752	0.214057	0.0132206	8.18637e-05
081865404XA34pol_at	HERV_proto	HERV-XA34	chr8:122830053-122836867	7.69506	16.9875	2.69289e-06	9.69683e-05	0.518656	0.713993	0.195337	0.0047606	4.60589e-05	0.576332
042660203HRFBgag_st	HERV_proto	HERV-Fb	chr4:154056743-154063484	5.26685	16.4485	3.69655e-06	0.000129575	-0.685799	0.118335	0.804134	0.00146023	0.758089	0.000327992
190183301ERVTsLU3_at	HERV_proto	HERV-T	chr19:17415193-17415773	9.73908	16.2845	4.07414e-06	0.000141511	0.24268	-0.407094	-0.649774	0.214165	0.0180722	0.000121498
090543201HRPBsLU3_at	HERV_proto	HERV-Pb	chr9:38171327-38171805	5.67344	15.9836	4.87494e-06	0.000166496	-0.637767	-0.070521	0.567246	0.00022525	0.834061	0.00282718
121740602HRFBsLU3_at	HERV_proto	HERV-Fb	chr12:121018155-121018523	5.77405	15.7372	5.65217e-06	0.000190346	0.849034	-0.640941	-1.48997	0.0394818	0.16245	0.000140796
111641901ERVFsLU3p_at	HERV_proto	HERV-F	chr11:118708423-118708882	6.74239	15.3909	6.96931e-06	0.000229466	-0.843209	-0.58415	0.259059	0.000100189	0.010801	0.533425
032685203ERVWpro_at	HERV_proto	HERV-W	chr3:172720804-172723487	7.64913	14.9808	8.95314e-06	0.000287183	-0.357347	-0.442471	-0.0851233	0.00395651	0.000205691	0.75942
100221503HE41gag_at	HERV_proto	HERV-E4.1	chr10:14980513-14982700	5.55962	14.7448	1.0354e-05	0.000327256	-0.497695	0.177755	0.67545	0.00863434	0.51889	0.000409424
170369204HE41gag_at	HERV_proto	HERV-E4.1	chr17:35500744-35501915	6.60478	14.6504	1.09766e-05	0.000345279	0.619825	-0.204383	-0.824208	0.00764937	0.554024	0.000462606
0X2043302ERVHenv_st	HERV_proto	HERV-H	chrX:141395218-141396027	7.49845	14.5771	1.14868e-05	0.000359586	-0.58279	-0.83002	-0.247231	0.0129995	0.000151433	0.567437
051773701ERVL3LR_st	HERV_proto	HERV-L	chr5:106560327-106563172	5.94784	14.5314	1.18172e-05	0.000369019	0.118991	0.562167	0.443176	0.57666	0.000234329	0.0128994
180799007HR183LU3_st	HERV_proto	HERV18	chr18:59558413-59562014	5.47482	14.2777	1.38425e-05	0.000425757	-0.580372	-0.784313	-0.203941	0.00971664	0.000211078	0.645688
060641701ERVIenv_st	HERV_proto	HERV-I	chr6:44185198-44185436	5.76128	13.9624	1.68725e-05	0.000508968	-1.33841	-1.32194	0.01647	0.00118055	0.00127009	0.991302
170369402HE41env_st	HERV_proto	HERV-E4.1	chr17:35505737-35508365	8.44946	13.7811	1.89214e-05	0.000564082	0.714687	-0.220937	-0.935624	0.00912192	0.596838	0.000787763
050868601HK08sLU3_st	HERV_proto	HML-8	chr5:44239113-44240163	5.49687	13.6804	2.017e-05	0.000596644	-1.04543	-1.42214	-0.376702	0.0124161	0.000286153	0.646514
022108702HFRDsLR_at	HERV_proto	HERV-FRD	chr2:142321079-142321734	6.39841	13.6714	2.02859e-05	0.000599917	-1.01459	-1.4116	-0.397011	0.0145897	0.000268009	0.616311
170646801HFRDsLR_at	HERV_proto	HERV-FRD	chr17:64319295-64320009	6.30815	13.5353	2.21216e-05	0.000648342	-0.732661	-0.674791	0.0578694	0.000953412	0.00247993	0.928826
061682311ERVP3LU5p_at	HERV_proto	HERV-P	chr6:118579852-118590921	5.72332	13.516	2.23964e-05	0.000655388	-0.664722	0.308732	0.973453	0.021439	0.424143	0.000648473
041901401HK015LU3p_st	HERV_proto	HML-1	chr4:107327983-107333944	6.40194	13.4093	2.39765e-05	0.000696111	-0.806477	-1.23056	-0.424084	0.0287903	0.000246717	0.501654
041607303MR41sLU3_st	HERV_proto	PRIMA41	chr4:88414415-88414962	5.42918	13.3234	2.53327e-05	0.00073048	1.13823	-0.593078	-1.73131	0.0288942	0.375091	0.00066435
170369201HE415LU3p_at	HERV_proto	HERV-E4.1	chr17:35500744-35501915	8.89612	13.3061	2.56152e-05	0.000736912	0.79791	0.400718	-0.397192	0.000223841	0.121457	0.233244
130801201MR52sLU3_at	HERV_proto	MER52A	chr13:68506574-68507548	6.2651	13.1731	2.79016e-05	0.000794743	-0.531049	0.112588	0.643637	0.00665375	0.736567	0.00149144
170369402HE41env_at	HERV_proto	HERV-E4.1	chr17:35505737-35508365	7.74037	12.958	3.20614e-05	0.000899794	0.676036	-0.26442	-0.940456	0.0181956	0.515009	0.00101785
020117102ERVLsLR_st	HERV_proto	HERV-L	chr2:6820404-6820793	7.10211	12.9108	3.30559e-05	0.000922729	0.323631	-0.819867	-1.1435	0.448619	0.0182343	0.00103559
050495401HK03pol_st	HERV_proto	HML-3	chr5:24309379-24313290	5.37548	12.7448	3.68249e-05	0.00101531	0.716931	0.223623	-0.493308	0.000447035	0.454274	0.0576299
012515202HK08sLR_at	HERV_proto	HML-8	chr1:209866603-209867652	6.76778	12.5999	4.04788e-05	0.00110249	-0.682192	-0.671792	0.0103994	0.00220128	0.00245185	0.989593
071628901HK055LU3_st	HERV_proto	HML-5	chr7:118114089-118121852	7.625	12.5039	4.3105e-05	0.00116187	0.230368	-0.408597	-0.638965	0.311649	0.0421445	0.00101402
0X0032701ERVLsLU3_at	HERV_proto	HERV-L	chrX:2300380-2300826	7.39576	12.4709	4.40476e-05	0.00118312	0.462371	0.487127	0.0247559	0.00352418	0.0017529	0.959914
100848906HFRDgag_st	HERV_proto	HERV-FRD	chr10:58860993-58867331	6.46461	12.4675	4.41454e-05	0.00118489	-0.780409	-1.20792	-0.427509	0.0399037	0.000417303	0.505843
100583602ERVLsLR_at	HERV_proto	HERV-L	chr10:43023596-43024033	5.45088	12.4426	4.48756e-05	0.00120251	-1.12054	-0.962081	0.158463	0.00116758	0.00641304	0.85781
160022301HK07sLU3p_st	HERV_proto	HML-7	chr16:3205535-3206652	6.9072	12.4361	4.50672e-05	0.0012068	0.267411	0.626832	0.35942	0.211314	0.000362369	0.15659
052356901ERVLsLU3_st	HERV_proto	HERV-L	chr5:147663180-147663618	5.60505	12.4081	4.59023e-05	0.00122629	-1.1563	-0.903206	0.253095	0.000801236	0.0122418	0.744476
023285101ERVL3LR_st	HERV_proto	HERV-L	chr2:222435096-222439366	7.94633	12.3805	4.67448e-05	0.0012461	0.229663	0.552843	0.323179	0.227902	0.000382417	0.145688
101443201MR41sLU3_st	HERV_proto	PRIMA41	chr10:103844866-103845768	5.305	12.2359	5.14226e-05	0.00134951	-1.44635	-1.09307	0.353274	0.00078719	0.0161905	0.706862
021396503HK14sLU5_at	HERV_proto	HERV-K14C	chr2:97964921-97965510	6.27486	11.9717	6.12695e-05	0.00157188	0.116158	0.597857	0.481699	0.655862	0.00105455	0.0282135
150501202ERVLsLU3_at	HERV_proto	HERV-L	chr15:60273717-60274024	8.30585	11.9635	6.16027e-05	0.00157866	0.485012	0.57853	0.0935175	0.00950351	0.00124266	0.836091
031689401ERVWsLU5_at	HERV_proto	HERV-W	chr3:106486818-106487602	5.19953	11.9425	6.24732e-05	0.00159882	0.995482	1.0762	0.080716	0.00526241	0.00199429	0.93726
0X0707302ERVHgag_st	HERV_proto	HERV-H	chrX:37458430-37461248	5.69475	11.9344	6.28088e-05	0.00160562	1.18432	0.865388	-0.31893	0.00084507	0.0222504	0.669467
041297303HFRDsLU5_at	HERV_proto	HERV-FRD	chr4:68630296-68630973	6.18386	11.8672	6.56872e-05	0.00167061	-0.637961	-1.03712	-0.399159	0.0596085	0.000555801	0.465643
061961801ERVLsLU3_at	HERV_proto	HERV-L	chr6:137198877-137199680	7.61127	11.8161	6.79719e-05	0.00171917	-0.462594	-0.450352	0.0122415	0.00301076	0.00382617	0.982087
190710901ERVTsLU3_at	HERV_proto	HERV-T	chr19:57887574-57888152	6.62689	11.7322	7.18951e-05	0.00180484	0.650297	0.56729	-0.083007	0.00181943	0.00777693	0.881417
020036803ERVFsLU3p_st	HERV_proto	HERV-F	chr2:2506304-2506734	7.29859	11.4758	8.54267e-05	0.00209311	0.666164	0.625472	-0.0406918	0.00294775	0.00555496	0.9525
161222803ERV9sLU5p_at	HERV_proto	ERV9	chr16:89435021-89435693	5.17439	11.4476	8.70723e-05	0.00213024	1.16054	0.876397	-0.284141	0.00123212	0.0214391	0.71802
052397003MR84sLU5_st	HERV_proto	MER84	chr5:151269526-151269954	5.99155	11.4044	8.96476e-05	0.0021853	-0.521248	-0.857865	-0.336617	0.0697898	0.000729816	0.465293
042442502ERVLsLR_at	HERV_proto	HERV-L	chr4:139449160-139449816	8.24086	11.3929	9.03529e-05	0.00219968	0.64905	0.52848	-0.12057	0.00163843	0.0137812	0.808505
101539102ERVFsLRp_st	HERV_proto	HERV-F	chr10:109264017-109264445	6.02228	11.2536	9.92979e-05	0.00238699	-0.839404	-0.972324	-0.13292	0.0105529	0.00206755	0.873701
022994805ERVHpol_at	HERV_proto	HERV-H	chr2:203961940-203967571	8.23224	11.1566	0.000106073	0.00253124	0.346107	0.540556	0.194449	0.0578669	0.000915188	0.528384
071625101ERVPsLU5_at	HERV_proto	HERV-P	chr7:117899545-117900141	5.57033	11.0398	0.000114873	0.00270235	0.53438	0.693268	0.158888	0.0222626	0.0015159	0.748217
200578101HK02sLU3_st	HERV_proto	HML-2	chr20:36967836-36968814	6.32723	10.9581	0.000121474	0.00283433	0.280983	0.473907	0.192924	0.0847451	0.000937401	0.452315
020179901ERVLsLU3_st	HERV_proto	HERV-L	chr2:10824856-10825249	5.51453	10.9468	0.00012242	0.00285409	-1.01162	-0.690475	0.321142	0.00127097	0.0450664	0.607658
090049502MR41sLRp_at	HERV_proto	PRIMA41	chr9:3038533-3038747	5.63709	10.9012	0.000126307	0.00293356	-0.821038	-0.955748	-0.13471	0.0125904	0.00245317	0.871074
032462802HR18sLU5_st	HERV_proto	HERV18	chr3:158911653-158911959	5.55624	10.8896	0.000127319	0.00295266	0.382307	0.662523	0.280216	0.0960267	0.000953741	0.429381
130365003ERVFsLU5p_st	HERV_proto	HERV-F	chr13:43054751-43055573	7.2131	10.8605	0.000129884	0.00299938	0.526174	0.553472	0.0272981	0.00726777	0.00402533	0.964654
150676207HK013LU5p_at	HERV_proto	HML-1	chr15:76267990-76269672	5.79438	10.7608	0.000139111	0.00317722	0.503682	0.777856	0.274174	0.0605901	0.00118259	0.552349
072047307HR185LU5_st	HERV_proto	HERV18	chr7:146503833-146510377	5.27385	10.7482	0.000140317	0.00319901	0.605957	0.548488	-0.0574697	0.00360809	0.00957385	0.922679
220039702ERVIsLR_at	HERV_proto	HERV-I	chr22:20795107-20795595	5.87875	10.7368	0.000141426	0.00321915	-0.636793	0.0152501	0.652043	0.00665375	0.979435	0.0120141
181148703HE41sLU3p_st	HERV_proto	HERV-E4.1	chr18:80007188-80007668	5.48449	10.7295	0.000142142	0.00323288	0.38452	0.671157	0.286637	0.102283	0.00104985	0.427384
032855206HK02pro_st	HERV_proto	HML-2	chr3:185562548-185571727	5.25128	10.7021	0.000144851	0.00328016	-0.434214	0.247967	0.68218	0.066325	0.405487	0.0029558
190709401HK02sLU3_at	HERV_proto	HML-2	chr19:57810330-57811190	7.02974	10.6063	0.000154763	0.00347096	0.42474	0.283335	-0.141405	0.00148771	0.0561465	0.589141
0X0148901HK08sLU5_st	HERV_proto	HML-8	chrX:6664123-6665199	5.34595	10.523	0.000163959	0.00364703	-0.774009	-0.411933	0.362075	0.00125014	0.154515	0.367516
131525703XA34gag_st	HERV_proto	HERV-XA34	chr13:109265090-109271116	5.78297	10.5041	0.000166132	0.00368752	-1.28231	-1.22355	0.0587601	0.00525468	0.00796315	0.96867
190221902HRPBpol_st	HERV_proto	HERV-Pb	chr19:20857918-20858433	5.11772	10.4209	0.000176013	0.00386499	-0.73165	-0.0489718	0.682678	0.00493274	0.931586	0.0226286
020826201HFRDsLR_st	HERV_proto	HERV-FRD	chr2:56340897-56341459	6.73189	10.3886	0.000180018	0.00394235	0.470492	-0.496556	-0.967049	0.187393	0.178979	0.00305688
062214301HFRDsLU5_at	HERV_proto	HERV-FRD	chr6:153368070-153368587	6.45943	10.2777	0.000194501	0.00421835	-0.510852	-0.556919	-0.0460667	0.0113422	0.00460187	0.935551
100082202HK063LRp_st	HERV_proto	HML-6	chr10:5266257-5266693	5.68281	10.2605	0.000196844	0.00425948	-0.802171	0.670742	1.47291	0.133787	0.260522	0.00335921
060069802ERVWsLU3_at	HERV_proto	HERV-W	chr6:4595869-4596106	5.36346	10.2435	0.000199197	0.00429417	0.475155	0.286528	-0.188627	0.00160749	0.0997396	0.491955
042753301ERVHsLU3_st	HERV_proto	HERV-H	chr4:159594981-159595415	8.40317	10.2215	0.000202296	0.0043495	-0.686966	-0.606788	0.080178	0.00429482	0.0138315	0.903063
190183302ERVTsLR_st	HERV_proto	HERV-T	chr19:17415193-17415773	6.2355	10.1855	0.000207458	0.00444763	0.296317	-0.872343	-1.16866	0.569202	0.0353506	0.00560735
021881103HK02sLU3_st	HERV_proto	HML-2	chr2:127542573-127543549	7.62872	10.1783	0.000208509	0.0044663	-0.713929	-0.985888	-0.271959	0.0414138	0.00210507	0.690691
080921601MR52env_at	HERV_proto	MER52A	chr8:63558324-63558924	5.66175	10.1691	0.00020986	0.00449272	-0.273681	0.21011	0.483791	0.119163	0.296821	0.00363185
0X2043302ERVHenv_at	HERV_proto	HERV-H	chrX:141395218-141396027	5.49155	10.0817	0.000223124	0.00473154	0.69707	0.342832	-0.354238	0.00162592	0.215074	0.322603
072113002HK08sLR_at	HERV_proto	HML-8	chr7:150522722-150523793	6.09059	9.98466	0.000238901	0.0050193	0.459733	0.217961	-0.241772	0.00173626	0.242242	0.299427
032838004ERVRsLR_at	HERV_proto	HERV-R	chr3:183653335-183653916	7.43622	9.98083	0.000239547	0.00502771	-0.258715	0.420485	0.679201	0.342925	0.0947364	0.00444104
160821701MR52env_st	HERV_proto	MER52A	chr16:62481298-62481552	5.50336	9.9415	0.000246283	0.00514308	0.484832	0.13988	-0.344952	0.00250974	0.57069	0.106038
061134602ERVFsLRp_st	HERV_proto	HERV-F	chr6:80446624-80447052	9.60009	9.89308	0.00025485	0.0052954	-0.403703	-0.79457	-0.390867	0.177144	0.0016854	0.354293
140370901HK055LU3_st	HERV_proto	HML-5	chr14:44415526-44418326	6.43878	9.83253	0.000266002	0.00548135	-0.769132	-0.75338	0.0157524	0.00820988	0.00960363	0.987491
110063202ERVIsLU3_st	HERV_proto	HERV-I	chr11:5690175-5690683	5.63109	9.83155	0.000266186	0.00548416	0.458309	-0.111615	-0.569924	0.0274004	0.744124	0.00858399
120101703ERVFsLU3p_at	HERV_proto	HERV-F	chr12:9646925-9647682	6.26186	9.80363	0.000271503	0.00557751	0.885923	0.73132	-0.154603	0.00418229	0.0237943	0.839288
121444805ERVHpol_st	HERV_proto	HERV-H	chr12:103222114-103228555	6.05053	9.80315	0.000271595	0.00557751	0.693098	0.776878	0.0837809	0.0161992	0.00526318	0.913669
020701402ERVLsLR_st	HERV_proto	HERV-L	chr2:47762784-47763230	5.42661	9.79073	0.000273997	0.00561576	-0.52045	-0.172503	0.347947	0.00243497	0.494473	0.143683
120557002ERVPsLU5p_st	HERV_proto	HERV-P	chr12:43699087-43699894	6.9464	9.75375	0.000281277	0.00574132	0.303163	0.464884	0.161721	0.0747439	0.0022129	0.586303
0X0202102ERVLsLR_st	HERV_proto	HERV-L	chrX:8920295-8920819	5.31979	9.7137	0.00028939	0.00587549	-0.542627	0.0517428	0.59437	0.0149865	0.909069	0.0147766
090480401HK08sLU3_st	HERV_proto	HML-8	chr9:32392731-32393809	7.03788	9.6705	0.000298416	0.00602134	-0.467506	-0.154986	0.31252	0.00261543	0.49767	0.148042
160822601HK08sLR_st	HERV_proto	HML-8	chr16:62508053-62508984	5.07881	9.6587	0.000300931	0.00606568	0.770114	1.18138	0.411266	0.0765542	0.00234591	0.588524
030564802ERVL3LU3_st	HERV_proto	HERV-L	chr3:32208013-32209130	8.67402	9.6116	0.000311195	0.0062418	0.349934	0.315111	-0.0348228	0.00641051	0.0162603	0.92312
032202003ERVLsLU5_at	HERV_proto	HERV-L	chr3:141884453-141884828	5.56741	9.59168	0.000315646	0.00630895	0.735297	0.340202	-0.395095	0.00222578	0.272445	0.298598
010406901HRPBpol_at	HERV_proto	HERV-Pb	chr1:32448141-32449703	5.41857	9.51594	0.000333181	0.00659266	0.260558	0.451358	0.1908	0.125465	0.00224216	0.47387
020054102HK073LU3p_st	HERV_proto	HML-7	chr2:3514825-3515899	7.0525	9.4866	0.000340246	0.00670371	-0.959642	-0.739748	0.219894	0.00405115	0.0381486	0.772509
110506302ERVLsLR_at	HERV_proto	HERV-L	chr11:34912452-34912884	7.12287	9.41098	0.000359178	0.00701728	0.408418	0.601045	0.192627	0.0689475	0.00293157	0.638944
110801003MR41sLU3_st	HERV_proto	PRIMA41	chr11:57911119-57911726	5.4193	9.35592	0.000373653	0.00726658	0.654512	0.53309	-0.121422	0.00516139	0.0304049	0.830948
022994805ERVHpol_st	HERV_proto	HERV-H	chr2:203961940-203967571	7.13525	9.31034	0.000386092	0.00747673	0.570071	0.561144	-0.00892691	0.010835	0.012057	0.990816
061201801HFRDgag_st	HERV_proto	HERV-FRD	chr6:85293144-85293468	6.89627	9.29695	0.00038983	0.00753636	-0.908243	-0.698983	0.20926	0.00450843	0.0411322	0.773573
011742701HS49sLU3p_at	HERV_proto	HERV-HS49C23	chr1:149688188-149688528	5.51765	9.26753	0.000398172	0.0076756	0.733513	0.979819	0.246305	0.046907	0.00398239	0.743705
0X1002901ERVLsLU3_st	HERV_proto	HERV-L	chrX:52579971-52580272	7.41334	9.1991	0.000418302	0.00798274	0.127863	0.362412	0.234549	0.412278	0.00309291	0.185198
031462901MR523LU5_st	HERV_proto	MER52A	chr3:89570766-89572225	5.34547	9.19826	0.000418555	0.00798379	-0.865774	-0.32449	0.541284	0.00318114	0.432955	0.208165
100724902HK08sLR_at	HERV_proto	HML-8	chr10:52505050-52506117	5.87772	9.15753	0.000431048	0.00819341	0.495281	0.285737	-0.209543	0.00302806	0.149968	0.485347
010128304XA34pol_st	HERV_proto	HERV-XA34	chr1:8921052-8927668	5.71349	9.14278	0.000435667	0.00827262	0.532572	0.32041	-0.212162	0.00316393	0.128943	0.523964
091169201HFC15LU3_st	HERV_proto	HERV-Fc1	chr9:92098027-92098485	6.21015	9.12496	0.000441315	0.00834975	0.52906	0.492331	-0.0367288	0.00936553	0.0171883	0.951466
140182001MR52env_at	HERV_proto	MER52A	chr14:31974438-31975307	5.69242	9.05255	0.000465064	0.00872838	-0.278503	0.153542	0.432045	0.0924259	0.47329	0.00832143
032787401HK02sLU5_st	HERV_proto	HML-2	chr3:179316576-179316887	5.89975	9.02495	0.000474464	0.00887135	-0.52198	-0.379182	0.142799	0.00458728	0.0596371	0.717724
072003102ERVFsLRp_at	HERV_proto	HERV-F	chr7:143821445-143822017	6.9184	8.97948	0.000490386	0.00911473	0.518743	0.586677	0.0679343	0.0239406	0.0079521	0.911048
090305501ERVWsLU3_st	HERV_proto	HERV-W	chr9:21726888-21727660	9.09357	8.97885	0.000490611	0.00911664	-0.508502	-0.798354	-0.289852	0.0986952	0.0034884	0.584487
022772202HFRDsLR_st	HERV_proto	HERV-FRD	chr2:188631178-188631885	6.27239	8.96421	0.000495857	0.00919565	-0.740117	-0.776893	-0.0367769	0.0171355	0.0107884	0.970526
011070805ERVHpol_at	HERV_proto	HERV-H	chr1:79696342-79702062	9.44977	8.92405	0.00051055	0.00941075	-0.131519	0.200656	0.332175	0.351407	0.133417	0.00837478
210607002ERVTsLU3_at	HERV_proto	HERV-T	chr21:42077294-42077782	6.50061	8.9024	0.000518657	0.00954329	-0.571853	-0.44349	0.128362	0.00579564	0.0456955	0.787904
081323701MR84sLU3_st	HERV_proto	MER84	chr8:89944219-89944639	6.98337	8.90206	0.000518785	0.00954411	0.778326	0.556566	-0.22176	0.00478014	0.066789	0.704305
110953002ERVH3LU3II_st	HERV_proto	HERV-H	chr11:70057460-70061420	5.4121	8.90159	0.000518965	0.00954589	0.56266	0.215571	-0.347089	0.00379743	0.428344	0.229488
080515001PRM4sLU3p_at	HERV_proto	PRIMA4	chr8:33763488-33764083	6.7427	8.89426	0.00052174	0.00958923	-0.402962	-0.588781	-0.185819	0.0764211	0.00412304	0.658016
052293602HRPBsLU3_at	HERV_proto	HERV-Pb	chr5:143088597-143088885	5.69714	8.88741	0.000524351	0.0096264	0.618769	0.610497	-0.0082721	0.0135451	0.0147054	0.992968
050940501HS49sLU3p_at	HERV_proto	HERV-HS49C23	chr5:53112874-53113255	5.43086	8.88216	0.000526361	0.00965246	-0.904841	-1.0941	-0.189264	0.033934	0.00664948	0.850239
061682308ERVP3LU5p_st	HERV_proto	HERV-P	chr6:118579852-118590921	5.15516	8.85236	0.000537916	0.00982342	0.0536739	0.817245	0.763571	0.919304	0.0105875	0.0447818
0X1205901ERVLsLU3_at	HERV_proto	HERV-L	chrX:77823314-77823608	5.51494	8.84257	0.00054177	0.0098875	0.589055	-0.171418	-0.760473	0.0462618	0.711729	0.0137131
061573506ERVWpro_st	HERV_proto	HERV-W	chr6:111131018-111138073	5.15444	8.82646	0.000548177	0.00996629	0.577426	0.738607	0.161181	0.0446019	0.00581985	0.796359
062060801HS49sLRp_st	HERV_proto	HERV-HS49C23	chr6:143233441-143233864	6.68848	8.80114	0.000558403	0.0101089	-0.661537	-0.383344	0.278193	0.00383447	0.158977	0.501625
082040205ERVHpol_at	HERV_proto	HERV-H	chr8:131740755-131746624	5.5408	8.79527	0.000560801	0.010141	-0.454534	-0.91929	-0.464757	0.22349	0.00340513	0.376561
220039702ERVIsLR_st	HERV_proto	HERV-I	chr22:20795107-20795595	5.53782	8.77164	0.00057057	0.0102982	0.093713	0.531729	0.438016	0.743162	0.00700324	0.0800089
031801404HK02env_at	HERV_proto	HML-2	chr3:113024277-113033435	6.88075	8.75	0.000579669	0.0104255	0.576918	0.64912	0.0722016	0.0258188	0.00921172	0.916119
110237403MR41sLU3_st	HERV_proto	PRIMA41	chr11:18657594-18658204	5.30349	8.73958	0.000584104	0.0104961	0.608825	0.472731	-0.136094	0.00635375	0.0481616	0.79116
020117102ERVLsLR_at	HERV_proto	HERV-L	chr2:6820404-6820793	7.00123	8.72237	0.000591509	0.0106008	0.424266	-0.780713	-1.20498	0.427777	0.107245	0.0103254
111777906ERVHgag_st	HERV_proto	HERV-H	chr11:130753496-130759137	5.95054	8.70935	0.000597177	0.010684	0.580731	0.358323	-0.222407	0.00427967	0.129628	0.56283
091243601PBLAsLU3p_at	HERV_proto	PABL-A	chr9:96988901-96989865	5.49208	8.64072	0.00062799	0.0111252	0.350328	0.621132	0.270804	0.159555	0.00389886	0.484268
0Y0004901ERVLsLU3_at	HERV_proto	HERV-L	chrX:2300380-2300826	7.27136	8.62449	0.000635519	0.0112313	0.410393	0.511371	0.100978	0.0427405	0.00705092	0.824976
220130903HADPsLU3orR_at	HERV_proto	HERV-ADP	chr22:27933099-27933548	5.61712	8.61592	0.00063953	0.0112876	-0.101144	0.318348	0.419492	0.628949	0.0559777	0.0148208
080642502HRLQ5LU5_st	HERV_proto	HARLEQUIN	chr8:41595875-41597177	4.80827	8.61299	0.00064091	0.0113021	1.41453	1.28066	-0.133871	0.0110128	0.0247644	0.931888
120745101ERVLsLU3_st	HERV_proto	HERV-L	chr12:60571084-60571464	8.25452	8.58904	0.000652285	0.0114604	-0.131752	0.256099	0.387851	0.452766	0.103158	0.0115229
031916902HK08sLR_st	HERV_proto	HML-8	chr3:122435565-122436603	5.32325	8.58518	0.000654141	0.0114859	0.733013	0.374488	-0.358526	0.00419817	0.242579	0.408548
011750106HK023LU5_at	HERV_proto	HML-2	chr1:150632876-150635885	5.50085	8.56591	0.000663476	0.0116053	-0.650167	-0.0762158	0.573952	0.0103141	0.877504	0.0644374
0Y0298309HK14gag_st	HERV_proto	HERV-K14C	chrY:21845472-21851498	5.30421	8.54935	0.000671613	0.0117243	-0.555972	-0.394643	0.161329	0.005833	0.0772279	0.704492
060509901MR52env_st	HERV_proto	MER52A	chr6:33498164-33498744	5.46432	8.51543	0.000688595	0.0119461	-0.279477	0.170113	0.44959	0.119765	0.451178	0.0111812
081736103XA34gag_at	HERV_proto	HERV-XA34	chr8:115814949-115819406	6.96833	8.51281	0.000689926	0.0119602	-0.47809	-0.225963	0.252128	0.00441915	0.298053	0.358877
010669105ERVHpol_at	HERV_proto	HERV-H	chr1:54906870-54910857	5.32262	8.5106	0.000691052	0.011976	-0.826947	-0.269395	0.557552	0.00545876	0.542483	0.187881
020641102HK08sLR_st	HERV_proto	HML-8	chr2:42738248-42739312	5.35522	8.46212	0.000716207	0.0123158	0.5215	0.415891	-0.10561	0.00799107	0.0471038	0.820607
140614202HR46sLU3p_at	HERV_proto	HERV46	chr14:60136522-60136975	5.30672	8.46202	0.000716256	0.0123158	-0.537926	0.0951673	0.633094	0.0352689	0.832904	0.0224242
012502103HE41sLU3p_st	HERV_proto	HERV-E4.1	chr1:209107421-209107892	5.22152	8.42753	0.000734731	0.0125487	-0.724489	-0.865108	-0.140619	0.0380415	0.00901191	0.867032
210331003HK08sLU5_at	HERV_proto	HML-8	chr21:28072193-28073275	5.59777	8.39207	0.000754245	0.0128093	-0.0771736	-0.636296	-0.559122	0.841105	0.0107692	0.0701629
021592502ERVFsLRp_st	HERV_proto	HERV-F	chr2:110695086-110695639	5.54879	8.37375	0.000764537	0.0129591	0.53277	0.285177	-0.247593	0.0048554	0.220692	0.450702
121673503MR41sLU3_at	HERV_proto	PRIMA41	chr12:116556050-116556580	6.92325	8.35872	0.000773091	0.0130828	-0.505137	-0.635198	-0.130061	0.0488665	0.00802606	0.819693
101281101RRHIsLU3_st	HERV_proto	RRHERVI	chr10:89350204-89350981	6.54989	8.35538	0.000775003	0.0131093	-0.280157	-0.348934	-0.0687776	0.0468809	0.0082644	0.829293
072003102ERVFsLRp_st	HERV_proto	HERV-F	chr7:143821445-143822017	6.17781	8.32418	0.000793124	0.0133704	0.404993	0.309781	-0.0952117	0.00777663	0.0598148	0.783147
080800703HRLQ3LU3p_st	HERV_proto	HARLEQUIN	chr8:55713429-55716049	5.37293	8.28944	0.000813823	0.0136469	0.671896	0.358809	-0.313087	0.00512672	0.225671	0.452126
030316601ERVLsLU3_st	HERV_proto	HERV-L	chr3:18581143-18581593	5.62601	8.26645	0.000827826	0.0138452	-0.222748	0.442633	0.665381	0.471661	0.109	0.0142434
042442502ERVLsLR_st	HERV_proto	HERV-L	chr4:139449160-139449816	7.82624	8.24853	0.000838919	0.0139858	0.551734	0.550572	-0.00116231	0.0193174	0.0191458	0.998994
0X1201906ERVL3LU3_at	HERV_proto	HERV-L	chrX:77121724-77121954	5.51592	8.23873	0.000845046	0.0140716	0.0108411	0.424098	0.413257	0.972088	0.0171804	0.0495347
0X2088001HFRDsLU3_at	HERV_proto	HERV-FRD	chrX:143590866-143591437	5.78248	8.22538	0.000853474	0.014181	-0.588118	-0.3323	0.255819	0.00545876	0.193818	0.500706
072011004ERV9_st	HERV_proto	ERV9	chr7:144418441-144424403	5.76071	8.22058	0.000856526	0.0142154	0.194435	0.481022	0.286586	0.362657	0.00531079	0.283435
021614202ERVWpro_st	HERV_proto	HERV-W	chr2:112040684-112044984	6.6352	8.1816	0.000881733	0.0145407	-0.668261	-0.235385	0.432876	0.00628077	0.508016	0.228564
130753002HK08sLR_at	HERV_proto	HML-8	chr13:65771413-65772412	5.47217	8.13827	0.00091066	0.0149167	0.660113	0.237794	-0.422319	0.00635342	0.49628	0.239311
220074903ERVFsLU3p_at	HERV_proto	HERV-F	chr22:23892315-23892718	5.97442	8.11361	0.000927558	0.0151437	-0.494353	-0.0584122	0.435941	0.0131902	0.880396	0.0770031
190618701HK08sLU3_at	HERV_proto	HML-8	chr19:52056401-52057003	5.30529	8.0541	0.000969704	0.0156907	0.190245	0.697715	0.50747	0.586089	0.00777757	0.163096
0X1054711HK035LU3p_at	HERV_proto	HML-3	chrX:57203018-57209051	6.6365	8.0485	0.000973776	0.0157322	0.176792	0.772921	0.596128	0.66507	0.00894148	0.131847
043141206ERVWenv_st	HERV_proto	HERV-W	chr4:182999393-183004400	5.46945	8.01062	0.00100176	0.0160934	0.106361	0.619376	0.513016	0.764314	0.0110443	0.102731
040543802PRM4sLRp_at	HERV_proto	PRIMA4	chr4:26678301-26678928	5.69003	8.00061	0.00100929	0.0161851	-0.873692	-1.26542	-0.391729	0.0935778	0.00731743	0.689418
030813402PBLAsLRp_st	HERV_proto	PABL-A	chr3:46957577-46958589	8.58492	7.98775	0.00101906	0.0163027	-0.388889	-0.68391	-0.295021	0.175843	0.00597714	0.513965
180679703HRFB3LU3_at	HERV_proto	HERV-Fb	chr18:51706731-51710183	5.49438	7.97711	0.00102722	0.016406	0.387901	-0.127933	-0.515834	0.069293	0.692612	0.0212844
021241002HFC1uLU3_st	HERV_proto	HERV-Fc1	chr2:83873933-83879494	5.4086	7.96554	0.00103616	0.016517	0.655998	0.339283	-0.316715	0.00624421	0.259266	0.441954
100874801ERVFsLU3p_at	HERV_proto	HERV-F	chr10:60706166-60706642	6.79397	7.95592	0.00104366	0.0166092	0.428925	0.554088	0.125163	0.0624472	0.0095342	0.800599
0X1797303HK08sLU5_st	HERV_proto	HML-8	chrX:122305618-122306746	5.2096	7.95582	0.00104373	0.0166092	-0.776802	-0.385554	0.391248	0.00625935	0.28813	0.414749
101033001MR41sLU5p_st	HERV_proto	PRIMA41	chr10:71919770-71920432	7.57549	7.95004	0.00104827	0.0166573	-0.855279	-0.961655	-0.106376	0.0357486	0.0143607	0.921802
190710601HK14sLU5_st	HERV_proto	HERV-K14C	chr19:57850589-57851162	5.44373	7.93415	0.00106084	0.0168229	0.547616	0.532004	-0.0156118	0.020292	0.0250165	0.984204
0X1263305ERVHpol_at	HERV_proto	HERV-H	chrX:82726766-82732942	9.50094	7.91413	0.0010769	0.017028	0.309453	0.386812	0.0773595	0.0556493	0.0106254	0.831893
060361002ERVPsLR_st	HERV_proto	HERV-P	chr6:23909932-23910542	6.16905	7.89236	0.00109465	0.0172183	0.497029	0.0220588	-0.474971	0.0195388	0.963649	0.06196
120460402ERVIsLR_st	HERV_proto	HERV-I	chr12:33657519-33657951	10.5977	7.88944	0.00109706	0.0172372	-0.414928	-0.622234	-0.207306	0.109309	0.00741574	0.658545
041317001ERV95LU5p_st	HERV_proto	ERV9	chr4:69825074-69828196	5.55316	7.86604	0.00111652	0.0174878	-1.18038	-0.632714	0.547667	0.00668356	0.240436	0.473164
130362801MR41sLU3_st	HERV_proto	PRIMA41	chr13:42982010-42982562	6.21682	7.84531	0.00113406	0.0177044	1.02907	0.147392	-0.881676	0.0139794	0.850247	0.0962893
082297903HR465LRp_at	HERV_proto	HERV46	chr8:144866819-144868579	7.26967	7.81682	0.00115864	0.018011	-0.450182	-0.290238	0.159944	0.00781431	0.137439	0.630469
0Y0031403PRM4sLU3p_at	HERV_proto	PRIMA4	chrY:4031194-4031799	5.15638	7.80852	0.0011659	0.018088	-0.688209	-0.358667	0.329543	0.00689769	0.260947	0.453315
200907203ERVIsLU3_st	HERV_proto	HERV-I	chr20:55621504-55622007	5.66977	7.80708	0.00116717	0.018093	0.468165	0.187232	-0.280933	0.00733994	0.441644	0.297202
131394203ERVPsLU5_st	HERV_proto	HERV-P	chr13:101672288-101672885	7.24945	7.77762	0.00119337	0.0184196	-0.717382	-0.41756	0.299822	0.00732433	0.193811	0.54113
051640603ERVHpol_at	HERV_proto	HERV-H	chr5:99011127-99016869	7.22771	7.7776	0.0011934	0.0184196	0.116186	0.30994	0.193754	0.422593	0.00736946	0.271661
091169202ERVTenv_st	HERV_proto	HERV-T	chr9:92098027-92098485	5.9634	7.75697	0.00121211	0.0186255	0.207236	0.346066	0.13883	0.158538	0.00719234	0.566552
111349802MR41sLU3_st	HERV_proto	PRIMA41	chr11:98153393-98153977	8.02173	7.75246	0.00121624	0.0186765	-0.285056	-0.729229	-0.444173	0.399604	0.00731743	0.289783
110349101HK08sLU5_st	HERV_proto	HML-8	chr11:25244707-25245760	5.77316	7.74705	0.00122121	0.0187302	-0.617093	-0.300116	0.316977	0.00717691	0.310616	0.410108
170419502HRLQ3LU3p_st	HERV_proto	HARLEQUIN	chr17:43160246-43161656	6.08027	7.73528	0.00123212	0.018847	-0.370426	0.177958	0.548384	0.108815	0.570158	0.0202979
021031908HK053LU3_at	HERV_proto	HML-5	chr2:71388375-71395817	5.55375	7.70796	0.0012578	0.0191275	0.301726	0.469492	0.167766	0.129031	0.00794493	0.631078
160330401ERVLgag_st	HERV_proto	HERV-L	chr16:20454293-20454552	6.18765	7.68808	0.00127684	0.0193629	-0.23961	0.185559	0.425169	0.190993	0.38745	0.0175861
122003606ERVTgag_st	HERV_proto	HERV-T	chr12:133090536-133096478	5.15878	7.67266	0.00129182	0.0195642	0.485566	0.73607	0.250503	0.119637	0.00840643	0.654945
0Y0145801HRLQsLU5_st	HERV_proto	HARLEQUIN	chrY:12994537-12994871	6.16884	7.6643	0.00130001	0.0196549	-0.565192	-0.539898	0.0252946	0.0218133	0.0304752	0.974573
021000003HK08sLU3p_st	HERV_proto	HML-8	chr2:68628861-68629877	7.33862	7.66348	0.00130082	0.0196614	-0.474419	-0.769511	-0.295092	0.148021	0.00781571	0.594604
013094201ERVFsLU3p_st	HERV_proto	HERV-F	chr1:248889503-248890369	6.83456	7.66303	0.00130127	0.0196656	-0.458254	-0.157839	0.300415	0.00877386	0.538851	0.246024
010320902MR41sLRp_at	HERV_proto	PRIMA41	chr1:24678576-24679171	7.21588	7.65711	0.00130711	0.0197305	-0.496967	-0.64175	-0.144783	0.0686759	0.0113676	0.805756
170059504ERVH5LU3II_st	HERV_proto	HERV-H	chr17:6732965-6737377	5.83383	7.64237	0.00132178	0.0199012	0.212322	0.439251	0.22693	0.276501	0.00727585	0.411135
080176905HE415LU3_st	HERV_proto	HERV-E4.1	chr8:11933034-11936183	6.14328	7.63944	0.00132471	0.019933	-0.458539	-0.407285	0.0512544	0.0174669	0.041172	0.922638
041511903ERVW5LU5_st	HERV_proto	HERV-W	chr4:82473317-82480053	5.56441	7.60294	0.00136186	0.0203594	0.537244	0.407661	-0.129582	0.0116435	0.0797485	0.788497
011621406ERVHenv_st	HERV_proto	HERV-H	chr1:116862347-116868393	5.56273	7.59513	0.00136995	0.0204577	-0.753502	-0.45612	0.297381	0.00842958	0.178496	0.582229
140203401HFRDgag_st	HERV_proto	HERV-FRD	chr14:34145835-34146162	6.27975	7.56543	0.00140117	0.0208505	-1.17968	-1.17354	0.0061389	0.0266332	0.0272855	0.997537
150653001MR52env_at	HERV_proto	MER52A	chr15:73891377-73892205	6.34144	7.54278	0.00142548	0.0211162	-0.258927	0.144192	0.403118	0.134262	0.522199	0.0214139
190004202ERVHsLU3II_at	HERV_proto	HERV-H	chr19:369599-369994	6.15854	7.53287	0.00143625	0.0212482	-0.72462	-0.401137	0.323483	0.00832461	0.234437	0.510023
190254301ERVHsLU3I_at	HERV_proto	HERV-H	chr19:23032880-23033266	5.18898	7.49285	0.00148062	0.0217934	-0.425538	0.223118	0.648655	0.127253	0.545111	0.0226286
042791101ERVLsLR_at	HERV_proto	HERV-L	chr4:161616350-161616665	6.67887	7.4818	0.00149312	0.0219214	-0.434883	-0.474203	-0.0393208	0.038648	0.0204989	0.946517
070052803ERVLsLU3_at	HERV_proto	HERV-L	chr7:4341208-4341831	6.03982	7.48098	0.00149406	0.0219298	0.228932	0.362042	0.13311	0.142984	0.00904327	0.623416
031066301ERV9sLU3p_st	HERV_proto	ERV9	chr3:67655198-67655530	7.65065	7.47863	0.00149673	0.0219613	0.189107	0.277086	0.087979	0.112389	0.00998313	0.691774
042361301ERVLsLU3_st	HERV_proto	HERV-L	chr4:134986507-134987076	6.33587	7.47389	0.00150214	0.0220153	0.251038	0.404177	0.153139	0.151001	0.00893686	0.608342
060812901MR41sLU3_st	HERV_proto	PRIMA41	chr6:56908575-56909128	7.30437	7.43392	0.00154859	0.022576	0.223277	0.320998	0.0977208	0.106618	0.0105875	0.711255
190457401RRHIsLU3_st	HERV_proto	RRHERVI	chr19:39942039-39942520	5.25988	7.42935	0.00155398	0.0226359	0.551003	0.609423	0.05842	0.0418221	0.020108	0.936027
110300903ERVPsLU3_st	HERV_proto	HERV-P	chr11:22849758-22850335	5.52004	7.42652	0.00155734	0.0226675	-0.308402	0.115132	0.423535	0.0911587	0.668315	0.0275803
022123101HRFB3LU5_st	HERV_proto	HERV-Fb	chr2:142930835-142937291	7.9232	7.41782	0.00156771	0.0227953	0.55065	0.378736	-0.171914	0.0108805	0.121774	0.701254
121000007HR30pro_at	HERV_proto	HERV30	chr12:76692434-76698017	5.73573	7.41755	0.00156803	0.022797	-0.335929	0.206849	0.542778	0.154587	0.488611	0.0223539
061668504ERVHgag_st	HERV_proto	HERV-H	chr6:117659101-117665097	5.34341	7.37944	0.00161431	0.02336	0.381944	-0.116027	-0.497971	0.0773317	0.730989	0.0314563
020968605ERVHpol_at	HERV_proto	HERV-H	chr2:66243889-66249483	6.86481	7.36773	0.0016288	0.0235281	-0.182135	0.148301	0.330435	0.213339	0.382479	0.0214445
0X1927902HK083LR_st	HERV_proto	HML-8	chrX:132679239-132680333	7.05291	7.36218	0.00163573	0.0236013	0.315735	0.348628	0.032893	0.0427042	0.0210052	0.9375
020050101HK08sLU5_at	HERV_proto	HML-8	chr2:3198532-3199518	5.85563	7.35848	0.00164035	0.0236502	0.388564	0.106173	-0.28239	0.01241	0.667954	0.195717
120489003MR41sLU5p_st	HERV_proto	PRIMA41	chr12:38893166-38893716	7.09417	7.35454	0.0016453	0.0237142	-0.326286	-0.247394	0.0788914	0.0135472	0.0871764	0.791589
051995402ERVLsLU3_at	HERV_proto	HERV-L	chr5:120209771-120210050	5.78999	7.32512	0.00168273	0.0241123	-0.910202	-0.411468	0.498734	0.00944927	0.379713	0.385552
052227001HRPBsLU3_at	HERV_proto	HERV-Pb	chr5:136387228-136387466	5.98815	7.30743	0.00170566	0.0243769	0.453587	0.265356	-0.18823	0.00986002	0.210112	0.564086
181054002HS49sLRp_at	HERV_proto	HERV-HS49C23	chr18:73342136-73342507	6.29638	7.30403	0.00171011	0.0244221	-0.427909	-0.14737	0.280539	0.0109433	0.55143	0.263484
210150209HE415LU3_at	HERV_proto	HERV-E4.1	chr21:19995182-20000132	6.01997	7.30131	0.00171367	0.0244577	-0.381853	-0.362804	0.0190495	0.025884	0.0367767	0.972118
120423302HK08sLR_st	HERV_proto	HML-8	chr12:31707817-31708821	5.5175	7.29986	0.00171556	0.0244756	0.400871	0.420228	0.0193574	0.0361347	0.0258282	0.974415
081018903HK08sLU5_st	HERV_proto	HML-8	chr8:69797054-69798130	7.22035	7.27524	0.00174822	0.0247962	0.379905	0.256785	-0.123121	0.0115856	0.134838	0.688564
012008301HK083LU5_at	HERV_proto	HML-8	chr1:172620319-172621449	5.82207	7.2546	0.0017761	0.0250859	0.415526	0.370665	-0.0448604	0.0216147	0.04783	0.927848
200841801ERVPsLU5_at	HERV_proto	HERV-P	chr20:52336584-52337529	6.2158	7.23684	0.00180045	0.0253734	-0.423364	-0.19419	0.229173	0.00997392	0.373841	0.397834
052201002HFRDsLR_at	HERV_proto	HERV-FRD	chr5:133878240-133878960	5.3319	7.22168	0.00182151	0.0256291	-0.606566	0.020903	0.627469	0.0357808	0.974769	0.0639977
062062203HFRDsLU3_at	HERV_proto	HERV-FRD	chr6:143290107-143290813	5.36681	7.1831	0.00187629	0.0261908	0.15639	0.352267	0.195877	0.34539	0.0100366	0.381858
120068201PRM4sLU5p_at	HERV_proto	PRIMA4	chr12:7297080-7297869	5.86884	7.1816	0.00187846	0.0262114	-0.31088	-0.546593	-0.235713	0.204088	0.0101401	0.545466
022301601HS49sLRp_st	HERV_proto	HERV-HS49C23	chr2:155157701-155158079	6.54137	7.17997	0.0018808	0.0262313	-0.613092	-0.458865	0.154226	0.0146375	0.0969724	0.783435
071071801ERVH5LU3I_at	HERV_proto	HERV-H	chr7:77339937-77345878	6.98457	7.17304	0.00189085	0.0263394	-0.410523	-0.463504	-0.0529816	0.0501014	0.0217376	0.923167
150676207HK013LU5p_st	HERV_proto	HML-1	chr15:76267990-76269672	5.81219	7.17192	0.00189249	0.0263557	0.321724	0.636203	0.314479	0.268542	0.00991485	0.460038
011244902ERVLsLR_st	HERV_proto	HERV-L	chr1:91157582-91157983	6.24191	7.14567	0.00193108	0.0267888	0.30672	0.00667917	-0.300041	0.0307457	0.985152	0.0790816
070947401HR46sLRp_at	HERV_proto	HERV46	chr7:68528589-68529061	5.28948	7.14251	0.00193578	0.0268328	-0.666137	-0.533677	0.13246	0.017338	0.0762056	0.843109
140501301ERVLsLU3_st	HERV_proto	HERV-L	chr14:52443008-52443452	6.10153	7.13849	0.00194177	0.0268948	-0.778206	-0.832957	-0.0547506	0.0420045	0.0261814	0.960649
080666110HK083LR_st	HERV_proto	HML-8	chr8:46580308-46590040	6.06498	7.12978	0.00195482	0.0270494	0.368902	0.30832	-0.0605811	0.0193369	0.0649603	0.878575
0X1199202HK08sLRp_st	HERV_proto	HML-8	chrX:76822154-76823048	8.69048	7.1282	0.00195721	0.0270727	0.281581	0.459933	0.178352	0.169783	0.0110005	0.608006
070412004HRFBgag_st	HERV_proto	HERV-Fb	chr7:29784992-29792256	6.03811	7.12702	0.00195898	0.0270873	0.183589	0.398175	0.214586	0.324663	0.0103196	0.406239
051337401HFRDsLU3_st	HERV_proto	HERV-FRD	chr5:77758617-77759124	5.29368	7.10354	0.00199473	0.0274796	0.282879	0.488145	0.205266	0.197791	0.0107731	0.564251
0X0707302ERVHgag_at	HERV_proto	HERV-H	chrX:37458430-37461248	6.0457	7.07884	0.00203307	0.027846	1.00518	0.702557	-0.302619	0.0138187	0.127194	0.724135
071307301HS49sLU3p_st	HERV_proto	HERV-HS49C23	chr7:94364740-94365134	5.36612	7.06859	0.0020492	0.0280002	0.493209	0.545634	0.0524244	0.0485895	0.0245256	0.937533
110828701PBLAsLU3p_st	HERV_proto	PABL-A	chr11:59732659-59733608	8.437	7.05524	0.00207042	0.0282029	-0.572793	-0.833957	-0.261164	0.123041	0.0131665	0.709773
010669105ERVHpol_st	HERV_proto	HERV-H	chr1:54906870-54910857	5.36525	7.04496	0.0020869	0.0283709	0.240267	0.541105	0.300838	0.350512	0.0109625	0.389927
121745002ERVLsLR_at	HERV_proto	HERV-L	chr12:121254829-121255429	5.40251	7.03777	0.00209852	0.0284699	-0.82881	-0.778903	0.0499065	0.0285337	0.0433388	0.96526
031956309HK033LU3p_st	HERV_proto	HML-3	chr3:126092095-126096888	10.0619	7.03574	0.00210181	0.028501	-0.568107	-0.545805	0.0223019	0.030589	0.0401104	0.978787
012303701MR41sLU3_st	HERV_proto	PRIMA41	chr1:192991036-192991507	5.38668	7.02271	0.00212307	0.0287425	0.289669	0.576909	0.28724	0.278674	0.0109149	0.462802
220053303ERVL3LU3_st	HERV_proto	HERV-L	chr22:22384866-22385261	7.978	7.01695	0.00213254	0.0288356	0.3178	0.296422	-0.0213776	0.0281615	0.0450068	0.959914
190616607HK063LRp_st	HERV_proto	HML-6	chr19:51976450-51981388	5.54122	7.0154	0.00213509	0.0288507	0.842086	0.542641	-0.299445	0.0129056	0.168543	0.654164
071028501ERVLsLU3_st	HERV_proto	HERV-L	chr7:72680125-72680460	5.6564	6.99872	0.00216278	0.0291146	-0.166636	0.275021	0.441657	0.447746	0.187883	0.0290769
042018102HK08sLR_st	HERV_proto	HML-8	chr4:115592260-115593251	5.46781	6.98517	0.00218557	0.0293343	0.517973	0.182697	-0.335276	0.0132284	0.549638	0.2881
040160406HK02pro_st	HERV_proto	HML-2	chr4:9121786-9131367	6.10884	6.9255	0.00228888	0.0303638	-0.565512	-0.594922	-0.0294099	0.0433658	0.0310756	0.973552
020603003ERVLsLU3_st	HERV_proto	HERV-L	chr2:39980224-39980685	4.976	6.91431	0.00230882	0.0305479	-1.01652	-1.3163	-0.299781	0.0874349	0.0176859	0.815612
012339405ERVLpol_st	HERV_proto	HERV-L	chr1:194920808-194923474	5.72106	6.9112	0.00231439	0.030603	-0.276641	0.226076	0.502718	0.232101	0.402442	0.0286352
051197603MR525LR_at	HERV_proto	MER52A	chr5:68795167-68795661	5.62151	6.90344	0.00232836	0.0307567	-0.382196	0.114174	0.49637	0.0885984	0.745366	0.041615
022195107HR185LU3_st	HERV_proto	HERV18	chr2:148253645-148259882	5.32672	6.88855	0.0023554	0.0310541	0.391371	0.443968	0.0525972	0.0570015	0.0251438	0.921802
071077204ERVLgag_at	HERV_proto	HERV-L	chr7:77870273-77874796	6.45625	6.88533	0.0023613	0.0311131	0.331944	0.452128	0.120184	0.104534	0.0163106	0.772562
100382801HR30sLU5_st	HERV_proto	HERV30	chr10:25565755-25566450	5.81419	6.88449	0.00236285	0.031126	0.247971	0.506793	0.258822	0.299961	0.0119756	0.452315
180715606HR185LU5_at	HERV_proto	HERV18	chr18:53942113-53944699	5.72815	6.88402	0.00236369	0.03113	-0.431656	-0.479853	-0.0481971	0.0532878	0.0266988	0.93544
060759701HK02sLU3_st	HERV_proto	HML-2	chr6:52761824-52762771	6.1893	6.87388	0.00238237	0.0313004	0.393785	0.221479	-0.172306	0.0127964	0.254067	0.549838
120449003ERVH3LU3I_at	HERV_proto	HERV-H	chr12:33087852-33090857	6.90779	6.86302	0.00240254	0.0314966	0.342974	0.120757	-0.222217	0.0143252	0.555151	0.29385
111389103HRPB5LU3_at	HERV_proto	HERV-Pb	chr11:100749496-100750665	6.89957	6.84861	0.00242957	0.0317746	0.0618508	0.393699	0.331848	0.806659	0.0226712	0.144487
071977101HK023LU3_st	HERV_proto	HML-2	chr7:141751126-141756139	7.48781	6.84676	0.00243308	0.0318059	0.230728	0.347222	0.116495	0.143329	0.014413	0.685885
041106201ERVLsLR_st	HERV_proto	HERV-L	chr4:58538404-58538705	5.7213	6.84159	0.00244286	0.0318973	-0.455239	-0.234803	0.220436	0.0127893	0.312892	0.489413
011713302HK08sLR_at	HERV_proto	HML-8	chr1:147937062-147938109	5.74841	6.83717	0.00245127	0.0319925	0.628582	1.00879	0.380204	0.172341	0.0135308	0.632628
0X1074401HRLQsLU3p_at	HERV_proto	HARLEQUIN	chrX:63409083-63409891	5.7297	6.81274	0.00249827	0.0324838	-0.0435191	0.352009	0.395528	0.874114	0.0585339	0.0612974
030657805ERVHgag_st	HERV_proto	HERV-H	chr3:38070494-38083745	5.50178	6.80733	0.0025088	0.0325789	0.272368	-0.14022	-0.412588	0.14746	0.577633	0.0349004
150724301HS49sLU3p_st	HERV_proto	HERV-HS49C23	chr15:80081389-80081816	5.46706	6.80317	0.00251694	0.0326487	0.509354	0.606501	0.0971472	0.069329	0.023081	0.886237
070903302ERVL3LU3_st	HERV_proto	HERV-L	chr7:66906390-66909789	6.3255	6.7908	0.00254128	0.0328937	-0.692056	-0.652612	0.0394439	0.0326076	0.0479875	0.968465
011735501HS49sLU3p_st	HERV_proto	HERV-HS49C23	chr1:143779533-143779873	5.26962	6.79079	0.00254129	0.0328937	0.7771	0.863793	0.0866925	0.0553501	0.028138	0.936027
150676204HK10env_at	HERV_proto	HML-10	chr15:76267990-76269672	5.51168	6.77509	0.00257255	0.0332043	0.662436	0.369543	-0.292893	0.0136208	0.264348	0.547529
030460302ERVWsLU5_at	HERV_proto	HERV-W	chr3:27001024-27001543	5.34835	6.77131	0.00258012	0.0332772	-0.451617	-0.572066	-0.120448	0.0853231	0.020237	0.83653
200086204MR415LU5p_st	HERV_proto	PRIMA41	chr20:5180323-5181534	6.90326	6.76627	0.00259027	0.0333466	-0.33776	0.0219643	0.359724	0.0485211	0.952212	0.0724832
021408501HRFBsLU3_at	HERV_proto	HERV-Fb	chr2:98723209-98723580	5.59085	6.75378	0.00261561	0.0336048	0.448385	0.538269	0.0898842	0.0722721	0.0232678	0.880103
031216101HE41pol_st	HERV_proto	HERV-E4.1	chr3:75361862-75365929	6.10386	6.74636	0.00263077	0.0337503	-0.380921	0.0179553	0.398876	0.046227	0.966173	0.0767951
090413001ERVLsLR_at	HERV_proto	HERV-L	chr9:28632472-28633305	6.9936	6.74347	0.00263671	0.0338038	-0.19639	0.195534	0.391924	0.292175	0.339326	0.0313515
032730101ERVHsLU3I_at	HERV_proto	HERV-H	chr3:175822777-175823187	5.68921	6.74205	0.00263962	0.0338296	-0.51682	-0.523049	-0.00622936	0.0415576	0.0386405	0.99459
080171302MR41sLU3_st	HERV_proto	PRIMA41	chr8:11417598-11418219	5.79561	6.73425	0.00265573	0.033979	-0.721258	-0.269143	0.452116	0.0150129	0.528173	0.324477
031299508ERV9pol_st	HERV_proto	ERV9	chr3:80306995-80312718	8.40992	6.72283	0.00267947	0.0341949	-0.790213	-0.661036	0.129177	0.024333	0.0763366	0.884035
031512001ERV9sLU5p_st	HERV_proto	ERV9	chr3:95706313-95706390	5.26791	6.71627	0.00269322	0.0343245	-0.81714	-0.301178	0.515962	0.0152656	0.5354	0.320246
190117309HK035LU5p_st	HERV_proto	HML-3	chr19:12098326-12104292	8.02055	6.70886	0.00270884	0.0344967	0.249503	0.275698	0.0261948	0.0560539	0.0299456	0.940096
082297902HR465LU5p_st	HERV_proto	HERV46	chr8:144866819-144868579	7.30055	6.70754	0.00271164	0.0345169	0.0658468	0.343769	0.277922	0.756138	0.0222172	0.171243
180045203HFRDsLU3_at	HERV_proto	HERV-FRD	chr18:2911032-2911648	5.84871	6.68058	0.00276931	0.0350988	0.362609	0.191375	-0.171234	0.0142908	0.305705	0.511402
130084601HK07sLU3p_st	HERV_proto	HML-7	chr13:24646276-24647142	6.91972	6.67646	0.00277824	0.0351886	0.292849	0.286399	-0.00644965	0.0384114	0.0447132	0.98899
0X1243201ERVLsLU3_st	HERV_proto	HERV-L	chrX:81211199-81211944	5.29336	6.67352	0.00278462	0.0352454	-0.627632	-0.505389	0.122243	0.0228732	0.0890127	0.85309
052640502HK08sLR_st	HERV_proto	HML-8	chr5:166692563-166693615	7.19553	6.66892	0.00279467	0.0353411	-0.391993	-0.320017	0.0719756	0.0236424	0.085225	0.864207
0X0965702ERVLsLR_st	HERV_proto	HERV-L	chrX:50149852-50150300	6.37438	6.66207	0.00280964	0.0354647	0.455023	0.186662	-0.268361	0.0150269	0.474035	0.368497
040082002ERVLsLU3_at	HERV_proto	HERV-L	chr4:5146372-5146699	5.19808	6.65064	0.00283488	0.0357005	0.272453	0.576656	0.304203	0.330235	0.0140685	0.443337
042222006ERVHgag_st	HERV_proto	HERV-H	chr4:127511036-127517039	5.30959	6.6468	0.0028434	0.0357907	-0.711296	-0.400112	0.311183	0.0148497	0.265275	0.56026
022961702ERVLsLR_st	HERV_proto	HERV-L	chr2:201164316-201164758	8.68689	6.64514	0.00284709	0.0358149	0.118036	-0.199759	-0.317796	0.470742	0.199043	0.0366138
180171103HK08sLU3p_st	HERV_proto	HML-8	chr18:11342176-11343207	6.61841	6.63869	0.00286149	0.0359604	-0.484061	-0.0763161	0.407745	0.0260067	0.846999	0.155271
031889701ERVFsLU3p_at	HERV_proto	HERV-F	chr3:119989981-119990478	5.86648	6.63254	0.00287528	0.036095	0.58998	0.988464	0.398483	0.20141	0.0149679	0.60571
101187502PBLAsLRp_at	HERV_proto	PABL-A	chr10:83432932-83433584	5.57423	6.63052	0.00287984	0.0361236	-0.406066	0.131229	0.537295	0.103149	0.732046	0.0470608
033013703MR41sLU3_st	HERV_proto	PRIMA41	chr3:197575912-197576475	7.87316	6.62759	0.00288643	0.0361825	0.202446	0.342305	0.139859	0.205943	0.014928	0.598428
020383601HRFBsLU5_st	HERV_proto	HERV-Fb	chr2:22419726-22420115	7.02667	6.61366	0.00291808	0.0364993	0.295742	0.255857	-0.0398854	0.0281555	0.0705088	0.910264
160735103MR41sLU3_at	HERV_proto	PRIMA41	chr16:57109075-57109926	7.47863	6.60455	0.00293897	0.0366684	0.280684	0.463107	0.182423	0.195131	0.0153685	0.617867
110755302ERVPgag_st	HERV_proto	HERV-P	chr11:49994783-49996599	4.92817	6.602	0.00294483	0.0367055	-0.921632	-0.820244	0.101388	0.0304892	0.0641587	0.929772
140184908HFRD5LU3_at	HERV_proto	HERV-FRD	chr14:32240764-32250647	5.90335	6.59379	0.00296383	0.0368674	0.232403	-0.165479	-0.397882	0.213583	0.469033	0.0360008
021878505HK053LU5_st	HERV_proto	HML-5	chr2:127375680-127376569	6.79858	6.58905	0.00297487	0.0369712	0.410666	0.357535	-0.0531312	0.028982	0.0696815	0.914347
120639209ERV9_at	HERV_proto	ERV9	chr12:50902476-50913092	4.98065	6.57909	0.00299816	0.0371698	-1.02437	-0.558557	0.465815	0.0152895	0.289574	0.539001
110242502HK08sLR_st	HERV_proto	HML-8	chr11:19002863-19003929	6.50864	6.57091	0.00301746	0.0373302	0.188545	0.3865	0.197955	0.315723	0.0147631	0.466297
180143401HK07sLU3p_st	HERV_proto	HML-7	chr18:9502232-9503562	8.19266	6.56658	0.00302772	0.0374289	-0.563574	-0.701025	-0.137451	0.0861204	0.0238899	0.853167
190711504ERVTpol_st	HERV_proto	HERV-T	chr19:57896190-57904469	5.67101	6.56045	0.00304229	0.0375482	-0.358078	-0.902137	-0.54406	0.435902	0.0157781	0.360476
022001701HK08sLU3_st	HERV_proto	HML-8	chr2:135498232-135499263	6.57608	6.55273	0.00306078	0.0377113	-0.185587	0.363295	0.548882	0.525448	0.175059	0.0407509
010153002ERVLsLR_st	HERV_proto	HERV-L	chr1:11575773-11576215	6.09201	6.55081	0.0030654	0.0377462	0.421734	0.385942	-0.0357918	0.0337187	0.0595119	0.948941
022732004HR183LU5_st	HERV_proto	HERV18	chr2:186435216-186438154	5.43902	6.54881	0.00307021	0.0377909	0.467672	0.579658	0.111986	0.0858053	0.0243246	0.855825
061827501ERVL5LU3_at	HERV_proto	HERV-L	chr6:127800528-127802888	5.36395	6.53073	0.00311408	0.0381707	0.493719	1.11895	0.625229	0.375635	0.0154361	0.412749
100078402PRM4sLRp_st	HERV_proto	PRIMA4	chr10:5074597-5075093	5.67487	6.51559	0.00315131	0.0385116	-0.0570909	0.307764	0.364855	0.813114	0.0804928	0.0626341
070082004XA34gag_at	HERV_proto	HERV-XA34	chr7:6903791-6908994	6.54191	6.5091	0.00316742	0.0386713	-0.501318	-0.299433	0.201885	0.0167149	0.235268	0.610627
170322701ERV95LU3p_at	HERV_proto	ERV9	chr17:31762247-31771474	7.63768	6.49914	0.00319229	0.0389143	0.180842	0.345292	0.16445	0.27702	0.0155067	0.514907
070516201HFRDsLU3_st	HERV_proto	HERV-FRD	chr7:36566500-36566872	5.77234	6.48879	0.00321836	0.0391429	0.317855	-0.0775147	-0.39537	0.0883931	0.800046	0.0570965
190230011HK035LU3p_st	HERV_proto	HML-3	chr19:21412023-21419018	8.04215	6.48114	0.00323777	0.0393205	-0.323964	-0.682504	-0.35854	0.334882	0.0157055	0.453736
052587306ERVHenv_st	HERV_proto	HERV-H	chr5:163334360-163340583	5.61804	6.44257	0.00333751	0.0401864	-0.509537	-0.033758	0.475779	0.0376041	0.948925	0.122857
041932103ERVPsLU3_st	HERV_proto	HERV-P	chr4:109495358-109495960	5.89455	6.43747	0.00335096	0.0402975	0.534469	0.499918	-0.0345513	0.0378679	0.0581386	0.963861
0X0608504HRFBgag_at	HERV_proto	HERV-Fb	chrX:31377722-31383372	7.77555	6.43457	0.00335862	0.0403641	0.261677	0.013571	-0.248106	0.0395223	0.961438	0.117667
190259504HRFBpol_at	HERV_proto	HERV-Fb	chr19:23348278-23350997	6.59162	6.43388	0.00336043	0.0403684	0.391305	0.543011	0.151706	0.12613	0.0209604	0.766715
170005203ERVIsLU3_at	HERV_proto	HERV-I	chr17:756001-756496	8.25114	6.43031	0.00336989	0.0404444	-0.270724	0.0641694	0.334893	0.0886415	0.806859	0.0596702
011150103HK08sLU5_st	HERV_proto	HML-8	chr1:84287017-84288098	6.4569	6.4162	0.00340756	0.0407682	0.362522	0.180467	-0.182055	0.016838	0.358554	0.487113
012027203HRPBpol_st	HERV_proto	HERV-Pb	chr1:173637599-173638106	5.79951	6.40316	0.00344276	0.0410691	0.606866	0.142738	-0.464128	0.0240904	0.74936	0.218346
090429701HK01sLU5p_at	HERV_proto	HML-1	chr9:29775521-29775896	8.85348	6.38773	0.00348491	0.0414553	-0.34253	-0.663263	-0.320732	0.290452	0.016661	0.510598
070874601HRFBgag_st	HERV_proto	HERV-Fb	chr7:64679548-64684603	6.51995	6.38528	0.00349165	0.0415139	0.460989	0.350962	-0.110027	0.0241476	0.118695	0.813126
051747501ERVLsLR_st	HERV_proto	HERV-L	chr5:105112297-105112806	6.46117	6.37703	0.00351443	0.041698	0.353145	0.0759119	-0.277234	0.0257951	0.776783	0.205234
120600102HADPsLU3orR_st	HERV_proto	HERV-ADP	chr12:47017156-47017611	6.76321	6.37417	0.00352238	0.0417578	-0.565628	-0.28454	0.281087	0.01732	0.353728	0.495701
040746002ERVLsLU3_at	HERV_proto	HERV-L	chr4:35709275-35711819	5.19222	6.36194	0.00355652	0.0420579	0.546357	0.635936	0.0895791	0.0755582	0.0315453	0.907732
210170001HRPBsLU3_st	HERV_proto	HERV-Pb	chr21:20782228-20782518	5.92873	6.34589	0.0036019	0.0424586	0.389415	0.386619	-0.00279598	0.0470541	0.0499561	0.996698
161222801ERV9sLU3p_at	HERV_proto	ERV9	chr16:89435021-89435693	5.101	6.34102	0.00361576	0.0425868	0.914584	0.981795	0.0672112	0.0597542	0.039654	0.96158
091251202ERVTsLU3_at	HERV_proto	HERV-T	chr9:97699585-97700070	5.4186	6.33699	0.00362731	0.0426921	-0.551622	-0.00895186	0.54267	0.0460075	0.989817	0.110697
080370302ERVLsLR_at	HERV_proto	HERV-L	chr8:24227320-24227781	6.747	6.31229	0.0036988	0.0433507	-0.383725	-0.132458	0.251267	0.0203269	0.588486	0.319372
070877903HFC2pro_st	HERV_proto	HERV-Fc2	chr7:64835261-64840158	6.90918	6.31114	0.00370216	0.0433724	0.204715	0.278641	0.073926	0.123519	0.0233413	0.785879
0X2016101HFRDgag_at	HERV_proto	HERV-FRD	chrX:139655494-139655741	6.16274	6.30903	0.00370835	0.0434227	0.0792272	0.369583	0.290356	0.729586	0.0264497	0.208969
051871604HFRD3LU3_st	HERV_proto	HERV-FRD	chr5:112608036-112610036	5.95415	6.30879	0.00370903	0.0434262	-0.323766	0.0537439	0.37751	0.0773334	0.869805	0.0722272
210303704ERV9_at	HERV_proto	ERV9	chr21:26854437-26862006	5.6626	6.30358	0.00372436	0.0435478	-0.437771	-0.141223	0.296548	0.0212092	0.622631	0.296825
032922901HK01sLU5p_st	HERV_proto	HML-1	chr3:190952697-190953265	5.41764	6.29473	0.00375051	0.0437859	0.406526	0.471257	0.0647305	0.0764211	0.0330278	0.910745
0X1966803HK01sLU5p_st	HERV_proto	HML-1	chrX:135747088-135747477	5.42334	6.26799	0.00383075	0.0445001	0.640175	0.320141	-0.320034	0.018495	0.363546	0.49735
0Y0104301ERVLpol_at	HERV_proto	HERV-L	chrY:9179027-9181286	5.46292	6.26775	0.00383147	0.0445001	-0.442352	-0.478831	-0.0364791	0.0631095	0.0402239	0.956763
190259403ERVHpol_st	HERV_proto	HERV-H	chr19:23344732-23348277	5.60458	6.253	0.00387649	0.0448682	0.489476	0.427332	-0.0621445	0.0348347	0.0796848	0.919379
022469803HFRDsLU3_st	HERV_proto	HERV-FRD	chr2:168439533-168440227	5.5211	6.25193	0.00387979	0.0448972	-0.341257	0.169081	0.510338	0.163383	0.61192	0.049363
0X0509702HK055LU5_st	HERV_proto	HML-5	chrX:26218818-26219945	8.49537	6.25176	0.00388028	0.0448984	0.0173482	0.229838	0.212489	0.921462	0.0406038	0.135858
121551902MR52sLR_at	HERV_proto	MER52A	chr12:108797337-108798172	5.95517	6.24416	0.00390372	0.0450876	-0.318524	0.135387	0.453911	0.14343	0.66285	0.0525096
030660709ERVIpol_st	HERV_proto	HERV-I	chr3:38289468-38297325	5.39141	6.24292	0.00390757	0.0451232	-0.706341	-0.709567	-0.00322527	0.0511039	0.0506159	0.998056
042544503HFRD3LU3_st	HERV_proto	HERV-FRD	chr4:145704706-145705938	5.66369	6.22932	0.00394992	0.0455063	-0.415037	0.012763	0.4278	0.0554449	0.980049	0.102312
081554403MR41sLU3_st	HERV_proto	PRIMA41	chr8:104763237-104763784	7.03432	6.22481	0.00396407	0.0456372	0.296224	0.239223	-0.0570007	0.0297356	0.104105	0.8614
180221002HK08sLR_at	HERV_proto	HML-8	chr18:15287430-15288497	5.52898	6.22365	0.00396772	0.0456701	-0.580439	-0.240277	0.340162	0.01976	0.48893	0.39768
060057901HFRDsLU3_at	HERV_proto	HERV-FRD	chr6:3992862-3993271	6.83364	6.22028	0.00397834	0.0457418	0.535839	0.580699	0.0448602	0.0645101	0.0410585	0.95625
010839006ERVHgag_st	HERV_proto	HERV-H	chr1:65643205-65648034	5.2974	6.21972	0.00398011	0.0457436	0.409736	0.477339	0.0676032	0.0796672	0.0339501	0.908245
011735501HS49sLU3p_at	HERV_proto	HERV-HS49C23	chr1:143779533-143779873	5.33709	6.21886	0.00398281	0.0457701	0.830439	0.929496	0.0990571	0.0709393	0.0376202	0.934585
071948006ERVHenv_st	HERV_proto	HERV-H	chr7:139461460-139468655	6.42579	6.21848	0.00398401	0.0457752	-0.746924	-0.786961	-0.0400371	0.0595358	0.0445578	0.973928
100102105ERVHpol_st	HERV_proto	HERV-H	chr10:6629577-6635541	6.37891	6.21844	0.00398413	0.0457752	0.405378	0.153647	-0.251731	0.0205608	0.540098	0.360501
071944301ERVTsLU3_st	HERV_proto	HERV-T	chr7:139091867-139092366	8.22451	6.21033	0.00400987	0.0459592	0.567461	0.174213	-0.393248	0.0231369	0.650676	0.288519
040267302ERVPsLR_at	HERV_proto	HERV-P	chr4:13702969-13703838	6.12996	6.19827	0.00404842	0.0462754	-0.719001	-0.909478	-0.190477	0.103238	0.0286527	0.845901
150342403ERVL3LR_at	HERV_proto	HERV-L	chr15:46986008-46988884	6.17229	6.19596	0.00405582	0.0463393	-0.560709	-0.100978	0.459732	0.0312016	0.825441	0.192892
032998901HFRDsLU3_at	HERV_proto	HERV-FRD	chr3:196337300-196337934	5.34183	6.1921	0.00406827	0.0464583	-0.38943	0.110747	0.500177	0.10806	0.772454	0.0633023
080395401HFRDgag_st	HERV_proto	HERV-FRD	chr8:25994660-25994981	7.50705	6.18295	0.00409796	0.0466762	-0.576497	-0.73667	-0.160173	0.106618	0.0283392	0.838401
0X1659802ERVLsLR_at	HERV_proto	HERV-L	chrX:111665613-111666015	5.99192	6.18123	0.00410355	0.046726	-0.542359	-0.215518	0.326841	0.0206062	0.51513	0.381849
170537603HK08sLU3p_st	HERV_proto	HML-8	chr17:54264634-54265727	7.16433	6.18072	0.00410519	0.0467401	0.227123	0.347316	0.120193	0.176301	0.0216652	0.692783
041825802ERVLsLR_at	HERV_proto	HERV-L	chr4:102082098-102082547	5.8631	6.16333	0.00416229	0.0471977	-0.12013	0.408867	0.528997	0.713663	0.121957	0.0635492
031582603ERVHsLU3I_at	HERV_proto	HERV-H	chr3:100263004-100263453	7.77483	6.15327	0.0041957	0.0475105	0.199549	0.355529	0.15598	0.254688	0.0198165	0.579387
190637201HK063LU5p_at	HERV_proto	HML-6	chr19:52984572-52989580	7.14307	6.1493	0.00420897	0.0476467	-0.353419	-0.538747	-0.185328	0.176231	0.0221703	0.696384
050291302ERVWsLRp_at	HERV_proto	HERV-W	chr5:14848134-14848890	5.8602	6.14775	0.00421416	0.0476913	-0.517535	-0.360982	0.156552	0.024287	0.167717	0.745653
220070501HK02sLU3_st	HERV_proto	HML-2	chr22:23536062-23537192	5.5141	6.13895	0.00424373	0.0479643	0.352473	0.124999	-0.227474	0.0223235	0.58058	0.34105
121257001ERVLsLU3_at	HERV_proto	HERV-L	chr12:91875049-91875497	8.08933	6.13668	0.00425141	0.0480274	0.206267	0.326733	0.120467	0.195125	0.0215468	0.666916
210202601ERVWsLU5_st	HERV_proto	HERV-W	chr21:22359786-22360571	5.42077	6.13244	0.00426577	0.0481442	0.12498	0.423394	0.298414	0.608612	0.0244921	0.283435
062150202HK08sLR_at	HERV_proto	HML-8	chr6:148665703-148666794	6.64536	6.13226	0.00426638	0.0481442	-0.419892	-0.435781	-0.0158885	0.0591192	0.048635	0.982182
120217901ERVH5LU3II_at	HERV_proto	HERV-H	chr12:17469895-17472210	5.58594	6.12674	0.00428517	0.048271	0.181624	-0.203695	-0.385319	0.35526	0.33323	0.0464661
022498402ERVLsLR_st	HERV_proto	HERV-L	chr2:170613560-170614007	5.5746	6.12224	0.00430053	0.0484102	-0.0615766	0.26496	0.326537	0.773279	0.106437	0.0708527
141287901ERVLsLU3_st	HERV_proto	HERV-L	chr14:101723134-101725341	7.2433	6.11894	0.00431185	0.0485138	-0.0971443	0.246799	0.343943	0.629335	0.155786	0.0577573
050627802ERVLsLR_at	HERV_proto	HERV-L	chr5:30236861-30237175	6.64493	6.08644	0.00442487	0.0494683	-0.366143	-0.46981	-0.103667	0.111485	0.029803	0.8372
022781301ERVHsLU3II_at	HERV_proto	HERV-H	chr2:189382657-189383005	5.21966	6.07307	0.00447225	0.0498098	-0.600847	-0.0340984	0.566749	0.0465024	0.958221	0.137886
0Y0088802HS49sLRp_at	HERV_proto	HERV-HS49C23	chrY:7548873-7549244	6.27475	6.06379	0.00450544	0.0500907	0.43107	0.13555	-0.29552	0.0250396	0.644135	0.304353
070686207MR415LU5p_st	HERV_proto	PRIMA41	chr7:48086428-48087376	5.56084	6.063	0.0045083	0.0500986	0.28845	0.324033	0.0355837	0.076085	0.040605	0.933367
180637202ERVLsLU3_st	HERV_proto	HERV-L	chr18:49653873-49654324	6.27579	6.03976	0.00459261	0.0508371	0.362442	0.328967	-0.033475	0.0429044	0.0769923	0.946328
052356802ERVLsLR_at	HERV_proto	HERV-L	chr5:147642732-147643171	4.68766	6.02877	0.00463309	0.0511773	-1.0535	-1.17788	-0.124384	0.076077	0.0418874	0.936126
032006202ERVHpol_at	HERV_proto	HERV-H	chr3:128829760-128834942	5.99114	6.02428	0.0046497	0.051336	0.316463	0.504825	0.188362	0.203109	0.0230397	0.66518
140323602HFRDsLR_at	HERV_proto	HERV-FRD	chr14:42201585-42202289	6.90437	6.02392	0.00465105	0.051341	-0.377038	-0.0905139	0.286524	0.0297699	0.751917	0.245909
020141602ERVLsLR_st	HERV_proto	HERV-L	chr2:7987176-7987630	5.52388	6.02226	0.00465721	0.0513891	0.225061	0.544099	0.319038	0.435533	0.0220608	0.408996
032206702HK08sLR_at	HERV_proto	HML-8	chr3:142303619-142304678	5.24417	6.02197	0.00465828	0.0513911	0.69782	0.696257	-0.00156265	0.0555201	0.0577547	0.999148
141288901HE41sLU3_st	HERV_proto	HERV-E4.1	chr14:101753909-101754408	5.3469	6.0166	0.0046783	0.0515324	-0.329971	0.218591	0.548562	0.223853	0.521296	0.0521504
210288906ERVHgag_at	HERV_proto	HERV-H	chr21:26227877-26233487	7.10577	6.01076	0.00470019	0.0517006	0.362144	0.190514	-0.17163	0.0218118	0.342895	0.540875
060892404HK055LU5_at	HERV_proto	HML-5	chr6:64299000-64303554	5.37171	6.00103	0.00473684	0.0520021	-0.545844	-0.386681	0.159163	0.0271774	0.167376	0.763093
0X1107202ERVLsLR_at	HERV_proto	HERV-L	chrX:66541632-66542080	5.454	5.99712	0.00475168	0.0521138	-0.620348	-0.591868	0.0284799	0.0498386	0.0670652	0.977445
0X1514506ERVHgag_st	HERV_proto	HERV-H	chrX:99158720-99165186	5.59093	5.98241	0.00480787	0.0525264	-0.0311156	0.302834	0.33395	0.903499	0.079224	0.0974975
070966703HFRDsLU3_st	HERV_proto	HERV-FRD	chr7:69279455-69280163	6.66843	5.97185	0.00484863	0.0528391	0.0772578	0.318731	0.241473	0.695613	0.0303548	0.251212
041782509ERVW5LU5_at	HERV_proto	HERV-W	chr4:99104739-99109953	5.70072	5.97106	0.00485166	0.0528585	-0.416854	-0.000736319	0.416118	0.0568776	0.999022	0.124186
140177601HK08sLU5_at	HERV_proto	HML-8	chr14:31652831-31653951	5.90469	5.96211	0.00488653	0.0531443	0.510129	0.265886	-0.244243	0.0225227	0.352454	0.537221
141290201ERVLsLR_st	HERV_proto	HERV-L	chr14:101897443-101897780	7.68935	5.95794	0.00490288	0.0532578	0.346884	0.612704	0.265821	0.259292	0.0226291	0.593163
032838004ERVRsLR_st	HERV_proto	HERV-R	chr3:183653335-183653916	7.77512	5.95422	0.00491747	0.0533758	-0.0609617	0.315792	0.376754	0.8151	0.10247	0.0824452
121848301MR523LU5_st	HERV_proto	MER52A	chr12:126936600-126937285	5.27425	5.95315	0.00492169	0.0533963	0.609933	0.365201	-0.244732	0.0237652	0.263012	0.634079
060568003HK013LRp_st	HERV_proto	HML-1	chr6:38709772-38710358	5.9943	5.95209	0.00492585	0.0534153	-0.514686	-0.296392	0.218294	0.0232887	0.288274	0.606367
111394605ERV9_at	HERV_proto	ERV9	chr11:101231871-101240144	5.67598	5.94587	0.00495045	0.0536168	-0.44747	-0.0509032	0.396567	0.0425053	0.905256	0.170787
200561402PBLAsLRp_st	HERV_proto	PABL-A	chr20:34511547-34512199	5.49165	5.94456	0.00495565	0.0536579	0.215979	0.467553	0.251574	0.375503	0.0224815	0.467411
091202804XA34gag_st	HERV_proto	HERV-XA34	chr9:94539871-94545213	6.8082	5.93244	0.00500396	0.0540532	-0.808469	-0.838245	-0.029776	0.0641969	0.0540379	0.983134
100089601HFRD5LR_at	HERV_proto	HERV-FRD	chr10:5774124-5774882	8.35335	5.92844	0.00501999	0.0541394	0.188889	0.313966	0.125078	0.227884	0.0238715	0.638852
160487802HE41sLU3_at	HERV_proto	HERV-E4.1	chr16:28744505-28744989	6.81307	5.9272	0.00502501	0.0541681	0.326003	0.00794154	-0.318062	0.0546438	0.984632	0.133696
0X1074801HR463LU3p_st	HERV_proto	HERV46	chrX:63426532-63434962	5.84986	5.92492	0.00503418	0.054221	-0.561555	-0.269292	0.292263	0.0230566	0.409343	0.489315
021664702ERVFsLRp_st	HERV_proto	HERV-F	chr2:115090593-115091042	5.86823	5.92177	0.00504691	0.0543474	-0.468723	-0.637338	-0.168615	0.13807	0.0297722	0.794649
160755301HS49sLRp_at	HERV_proto	HERV-HS49C23	chr16:58881750-58881969	5.65948	5.92063	0.00505149	0.0543664	0.269841	0.425592	0.155751	0.202447	0.0249174	0.676876
010768202ERVL3LU3_st	HERV_proto	HERV-L	chr1:60246744-60249621	5.39882	5.92052	0.00505196	0.0543664	0.0968548	0.39683	0.299975	0.694663	0.0311957	0.255287
040856108ERVIpol_at	HERV_proto	HERV-I	chr4:42285410-42292896	6.19437	5.91961	0.00505562	0.0543926	0.402807	0.338229	-0.0645779	0.0380659	0.103358	0.896075
170198904HK015LRp_st	HERV_proto	HML-1	chr17:15746799-15747424	5.86417	5.91008	0.00509438	0.0547148	0.517831	0.609418	0.0915874	0.0918976	0.0396026	0.903925
160960901ERVLsLU3_at	HERV_proto	HERV-L	chr16:73901872-73902189	7.26385	5.88784	0.00518603	0.0553925	-0.617189	-0.142384	0.474804	0.0328735	0.767855	0.247521
101008102HK08sLR_at	HERV_proto	HML-8	chr10:70041382-70042455	5.28517	5.88636	0.00519218	0.0554324	0.495575	0.103775	-0.391799	0.0344995	0.794704	0.232041
170102101HK08sLU5_st	HERV_proto	HML-8	chr17:10484967-10486046	6.75453	5.86197	0.00529477	0.0562704	-0.447403	-0.209474	0.237929	0.0241166	0.428344	0.47961
141291301HE41sLU3p_st	HERV_proto	HERV-E4.1	chr14:102056022-102056485	5.15101	5.86167	0.00529605	0.0562788	0.219275	0.705689	0.486414	0.594111	0.0282096	0.314232
041889901ERVHsLU3I_at	HERV_proto	HERV-H	chr4:106551272-106551641	8.64483	5.85859	0.00530913	0.0563707	0.151461	0.329563	0.178102	0.382707	0.0238925	0.469657
011412801HK08sLU3_at	HERV_proto	HML-8	chr1:102553791-102554617	8.31981	5.85541	0.00532271	0.0564625	0.129529	0.399448	0.269919	0.574562	0.027666	0.328082
062116406ERVHgag_at	HERV_proto	HERV-H	chr6:146450469-146456469	7.44788	5.85158	0.00533913	0.0565679	-0.246686	-0.306143	-0.0594571	0.109592	0.0364648	0.865377
061666502MR52sLR_st	HERV_proto	MER52A	chr6:117582274-117582746	5.55948	5.85082	0.00534239	0.0565821	0.356107	-0.0929269	-0.449034	0.114641	0.798508	0.0787228
031917302PBLAsLRp_st	HERV_proto	PABL-A	chr3:122469078-122469661	7.0097	5.84857	0.00535205	0.0566471	-0.549682	-0.498461	0.0512206	0.0471164	0.0841895	0.946583
170245105ERVHgag_st	HERV_proto	HERV-H	chr17:19888531-19893597	5.55897	5.84147	0.00538266	0.0569002	0.38024	0.046501	-0.333739	0.0437807	0.897205	0.182052
043061101HR18sLU3_at	HERV_proto	HERV18	chr4:177728389-177728574	8.10081	5.83818	0.00539686	0.0570007	0.150047	0.338847	0.1888	0.405835	0.0244189	0.450856
101372007ERVIpol_st	HERV_proto	HERV-I	chr10:95717359-95724865	6.07583	5.82366	0.00546021	0.0573996	-0.77158	-0.59682	0.17476	0.0343821	0.136804	0.835919
181150702HK08sLR_at	HERV_proto	HML-8	chr18:80164628-80165692	6.94625	5.815	0.00549834	0.0576911	-0.303925	-0.449692	-0.145767	0.177475	0.0283965	0.730334
170428904HL66sLU5_st	HERV_proto	HERV-L66	chr17:43973347-43974244	6.25434	5.8148	0.00549921	0.0576911	-0.16261	0.228121	0.390731	0.442042	0.28761	0.0576401
012999501MR413LU5p_at	HERV_proto	PRIMA41	chr1:241696323-241696974	5.94042	5.8122	0.00551075	0.0577612	0.395233	0.12571	-0.269523	0.0290288	0.648083	0.324842
150633603MR525LU3_at	HERV_proto	MER52A	chr15:72504356-72504829	7.27707	5.81158	0.00551349	0.0577794	0.254483	0.52143	0.266947	0.350338	0.0244455	0.505164
050371501ERVWsLU5_st	HERV_proto	HERV-W	chr5:18733171-18733974	5.63855	5.7975	0.00557627	0.0582558	0.406405	0.590546	0.184141	0.170391	0.0293189	0.744476
131586602ERVF3LU3p_at	HERV_proto	HERV-F	chr13:113778890-113779360	6.45296	5.78522	0.00563161	0.058667	-0.409512	-0.263047	0.146464	0.0278881	0.231022	0.69202
0Y0143104ERVPenv_st	HERV_proto	HERV-P	chrY:12742119-12744576	5.35161	5.78441	0.00563529	0.0586842	-0.699103	-0.288224	0.410879	0.0262646	0.511652	0.421482
122000801ERVHsLU3II_st	HERV_proto	HERV-H	chr12:132956821-132956934	6.15229	5.77156	0.00569387	0.0591175	-0.39886	0.0314566	0.430317	0.0763075	0.945947	0.11255
140224101HR18gag_st	HERV_proto	HERV18	chr14:36014738-36014873	5.99803	5.7588	0.00575269	0.0595633	0.420077	0.0858438	-0.334234	0.037454	0.803449	0.236859
110953501MR41sLU5p_at	HERV_proto	PRIMA41	chr11:70140125-70140987	5.50359	5.75875	0.00575294	0.0595633	0.382449	0.241147	-0.141302	0.0279332	0.242809	0.678415
070932503ERVLsLU3_st	HERV_proto	HERV-L	chr7:68042209-68043864	6.20633	5.75781	0.00575728	0.0595911	-0.312512	-0.200561	0.111952	0.028288	0.233009	0.692239
0X2205302HK07sLRp_at	HERV_proto	HML-7	chrX:149926119-149926991	6.1198	5.75698	0.00576112	0.0596052	-0.420578	-0.38294	0.0376379	0.0499368	0.0864538	0.949591
022122211ERVWpro_at	HERV_proto	HERV-W	chr2:142898681-142907899	5.66893	5.74925	0.0057971	0.0598635	0.523825	0.273599	-0.250227	0.025939	0.363557	0.549468
130536603HK08sLU3_at	HERV_proto	HML-8	chr13:54069682-54070762	5.3848	5.736	0.00585933	0.0603047	0.172867	0.360094	0.187227	0.363816	0.0257415	0.500462
031696402MR523LU3_st	HERV_proto	MER52A	chr3:106820787-106821219	5.93544	5.73535	0.00586243	0.0603149	0.478249	0.185569	-0.29268	0.0277212	0.548118	0.398373
062009502HFRDsLR_at	HERV_proto	HERV-FRD	chr6:140411887-140412471	5.64097	5.70683	0.00599879	0.061291	-0.359093	0.0852864	0.444379	0.114254	0.820174	0.0876695
072139310HK03gag_st	HERV_proto	HML-3	chr7:152038128-152044503	5.38934	5.69824	0.00604054	0.0615992	0.18727	0.531851	0.344581	0.5389	0.029306	0.364518
021973503MR413LU3_at	HERV_proto	PRIMA41	chr2:133814027-133814593	5.3458	5.68397	0.0061105	0.0621502	0.384999	0.0200293	-0.36497	0.0569539	0.963756	0.159262
041662605ERVHpol_at	HERV_proto	HERV-H	chr4:91654600-91660568	6.5801	5.6806	0.00612716	0.0622551	-0.347746	-0.340318	0.00742839	0.061773	0.0723105	0.990085
100845907HR183LU5_st	HERV_proto	HERV18	chr10:58615322-58618645	5.98996	5.67996	0.00613032	0.0622681	0.343516	0.344498	0.000981489	0.0656767	0.0675411	0.99888
210362603MR41sLU3_st	HERV_proto	PRIMA41	chr21:29387259-29387824	5.61531	5.67089	0.00617542	0.062612	0.467748	0.581498	0.11375	0.117059	0.0404506	0.867097
020324201HK08sLU3_st	HERV_proto	HML-8	chr2:18735716-18736782	9.31224	5.65877	0.00623618	0.0630883	-0.330908	-0.579099	-0.248191	0.26847	0.0277329	0.61322
040835101MR52env_at	HERV_proto	MER52A	chr4:40966322-40967203	5.62587	5.64563	0.00630276	0.0636101	0.194144	0.375602	0.181458	0.325394	0.0272944	0.547944
040181810HK095LU3_at	HERV_proto	HML-9	chr4:10296611-10303471	5.70153	5.63677	0.00634809	0.0638986	0.357384	-0.0527214	-0.410105	0.0949248	0.893305	0.105413
0X1410501ERVLsLU3_st	HERV_proto	HERV-L	chrX:92761046-92761352	5.48761	5.63056	0.00638004	0.0641017	-0.452001	0.0141079	0.466109	0.0719619	0.980787	0.132489
011713302HK08sLR_st	HERV_proto	HML-8	chr1:147937062-147938109	7.42739	5.62658	0.00640062	0.0642634	0.421476	0.647231	0.225755	0.203349	0.0308593	0.708586
210361201ERV9pol_at	HERV_proto	ERV9	chr21:29356647-29357922	6.30432	5.62031	0.0064332	0.0645225	0.382808	0.48621	0.103401	0.126054	0.0400699	0.851481
170675703HFRDsLU3_at	HERV_proto	HERV-FRD	chr17:66776192-66777200	5.96775	5.60802	0.0064975	0.0649342	-0.495532	-0.258577	0.236955	0.028348	0.372287	0.556256
022606801ERVLsLR_at	HERV_proto	HERV-L	chr2:178809204-178809456	7.51886	5.60616	0.0065073	0.0650084	-0.228712	0.0783689	0.307081	0.146538	0.743197	0.0813137
082189904HR305LU5_st	HERV_proto	HERV30	chr8:137989074-137992203	6.6415	5.60124	0.00653325	0.0651947	-0.423232	-0.461683	-0.0384512	0.0840822	0.0562208	0.954878
032152903ERVIsLU3_st	HERV_proto	HERV-I	chr3:138671652-138672162	5.85415	5.59793	0.00655077	0.0653074	0.192793	0.530968	0.338175	0.52685	0.0308558	0.381487
0Y0253511HK143LU3orR_st	HERV_proto	HERV-K14C	chrY:18666469-18672374	5.37683	5.59483	0.00656727	0.065403	0.385518	0.452979	0.0674605	0.10329	0.0473876	0.908245
052631909XA345LU3_at	HERV_proto	HERV-XA34	chr5:166128059-166136227	5.58947	5.59259	0.00657917	0.0654645	-0.518004	-0.0269684	0.491035	0.0596116	0.964143	0.164731
012213301HK08sLU3_st	HERV_proto	HML-8	chr1:188181695-188182733	6.48658	5.58471	0.00662132	0.0657753	-0.79299	-0.94795	-0.154961	0.108475	0.045987	0.897145
010013201HFRDsLU3_at	HERV_proto	HERV-FRD	chr1:1112044-1112913	5.48478	5.58436	0.0066232	0.0657883	0.308192	0.45863	0.150439	0.191248	0.0326892	0.733138
0X1681601ERVWsLU5_at	HERV_proto	HERV-W	chrX:113546689-113547605	5.54341	5.5701	0.00670017	0.0663485	-0.334923	0.108197	0.443121	0.142673	0.758096	0.084648
190152501ERVFsLU3p_at	HERV_proto	HERV-F	chr19:14733223-14733783	5.71474	5.56644	0.00672009	0.0664393	0.119249	-0.692353	-0.811602	0.84171	0.11272	0.104703
170420407HK04uLU5_at	HERV_proto	HML-4	chr17:43324873-43350259	5.85404	5.56192	0.00674473	0.0666363	-0.106749	0.49997	0.606719	0.803081	0.124762	0.0984705
181076703ERVPsLU5_st	HERV_proto	HERV-P	chr18:74430700-74431306	6.18147	5.55856	0.00676314	0.0667669	-0.4127	-0.258666	0.154034	0.0314234	0.257844	0.681491
011737203MR413LU3_st	HERV_proto	PRIMA41	chr1:143867509-143868162	5.90179	5.54371	0.00684507	0.0672997	0.375641	0.161079	-0.214562	0.0301506	0.500774	0.452189
111549804ERVH3LU3I_st	HERV_proto	HERV-H	chr11:111052083-111056111	5.80242	5.54362	0.00684558	0.0672997	0.365162	0.308073	-0.0570892	0.0471519	0.117487	0.90283
081922605HK03dUTPase_st	HERV_proto	HML-3	chr8:126007722-126013982	7.28875	5.53818	0.00687589	0.0674692	0.417674	0.37752	-0.0401533	0.0548419	0.0969724	0.946426
010179406ERVHenv_st	HERV_proto	HERV-H	chr1:13560841-13567236	8.81239	5.5366	0.0068847	0.06753	-0.437577	-0.685825	-0.248248	0.217168	0.0321534	0.695513
0Y0301603HK05pro_at	HERV_proto	HML-5	chrY:22248609-22255646	6.15546	5.53268	0.00690665	0.0676641	0.0252566	0.232333	0.207076	0.88952	0.0544785	0.194415
091096802HRPBsLU3_st	HERV_proto	HERV-Pb	chr9:88381197-88381467	5.67511	5.52669	0.00694029	0.0678717	-0.496931	-0.341893	0.155038	0.0347574	0.207552	0.753011
140439317ERVH5LU3I_st	HERV_proto	HERV-H	chr14:48255197-48268216	6.1322	5.5257	0.0069459	0.0679033	0.435188	0.232011	-0.203176	0.0299453	0.363363	0.57342
030798904HK065LRp_at	HERV_proto	HML-6	chr3:46052027-46054307	7.14321	5.51807	0.00698906	0.0681821	-0.284544	-0.291463	-0.00691873	0.0741224	0.0689769	0.989242
100589704ERVLpol_at	HERV_proto	HERV-L	chr10:43509421-43510549	5.39717	5.51257	0.00702033	0.0684322	-0.437153	-0.220019	0.217134	0.030048	0.401681	0.538365
081816102HFRDsLU3_st	HERV_proto	HERV-FRD	chr8:120610566-120611083	5.45068	5.51086	0.0070301	0.0684983	0.324273	0.413414	0.0891411	0.131907	0.0423916	0.850633
020080201ERVLsLR_st	HERV_proto	HERV-L	chr2:4837753-4838079	5.27455	5.50819	0.00704532	0.0686057	0.232983	0.469085	0.236102	0.3555	0.0298821	0.530822
190611206HK06uLU5p_at	HERV_proto	HML-6	chr19:51804792-51811596	5.73325	5.50512	0.00706292	0.0687308	-0.476047	-0.406782	0.0692657	0.0495183	0.115024	0.911556
101402103ERVWsLU5_at	HERV_proto	HERV-W	chr10:98348173-98348938	5.88256	5.50335	0.00707307	0.068794	-0.411547	-0.0343391	0.377208	0.0574388	0.938358	0.184277
170610701ERVFsLU3p_st	HERV_proto	HERV-F	chr17:59558093-59558526	5.46498	5.49313	0.00713209	0.0691765	0.468449	0.172458	-0.295991	0.0328735	0.588972	0.394107
170871901ERVFsLU3p_st	HERV_proto	HERV-F	chr17:81234843-81235306	5.99052	5.48963	0.00715237	0.0693107	-0.0275172	0.486824	0.514341	0.950971	0.0870341	0.133439
091618503MR41sLU3_at	HERV_proto	PRIMA41	chr9:121951660-121952147	9.82158	5.47718	0.00722516	0.069781	-0.278864	-0.270311	0.00855351	0.0661686	0.0819907	0.985989
062416101ERVFsLU3p_st	HERV_proto	HERV-F	chr6:166295017-166295592	5.83103	5.46815	0.00727842	0.0701095	-0.39738	-0.147124	0.250256	0.0332823	0.586976	0.397134
011624102ERV9sLRp_at	HERV_proto	ERV9	chr1:117151211-117151704	5.66066	5.46437	0.0073008	0.0702419	-0.550155	-0.119411	0.430744	0.043067	0.794445	0.265787
061972606ERVWgag_st	HERV_proto	HERV-W	chr6:137718928-137722702	9.38876	5.46415	0.00730212	0.0702419	-0.409376	-0.692651	-0.283275	0.261074	0.0320453	0.643935
170429301HL663LU5_at	HERV_proto	HERV-L66	chr17:44019062-44023425	5.98748	5.45442	0.00736015	0.0706081	0.115226	0.476174	0.360948	0.710982	0.0414255	0.283738
040005202ERVT5LR_at	HERV_proto	HERV-T	chr4:241209-242381	5.66559	5.44995	0.00738698	0.070764	-0.357422	-0.400502	-0.0430796	0.0958026	0.0571867	0.938583
051845402HR183LU3_at	HERV_proto	HERV18	chr5:111298537-111299464	6.28867	5.44976	0.00738815	0.070764	0.159254	0.769539	0.610285	0.762161	0.0448638	0.260033
032370005ERVHpol_st	HERV_proto	HERV-H	chr3:152597016-152603155	5.28791	5.44816	0.00739773	0.0708263	-0.30872	0.214291	0.523011	0.262312	0.531771	0.0722272
010878501ERVH5LU3I_st	HERV_proto	HERV-H	chr1:68386004-68391994	5.51656	5.44001	0.007447	0.0711372	0.412556	0.192333	-0.220224	0.0315888	0.455151	0.500706
131034402ERVW5LU5_st	HERV_proto	HERV-W	chr13:82457559-82460573	8.48799	5.43391	0.00748407	0.0713959	0.254112	0.375722	0.12161	0.195526	0.0361498	0.741793
052641505ERVHgag_st	HERV_proto	HERV-H	chr5:166740051-166744682	5.95685	5.43112	0.00750111	0.0715054	0.123086	0.317078	0.193991	0.499008	0.0333086	0.41741
071070202HK08sLR_at	HERV_proto	HML-8	chr7:77219636-77220623	7.17395	5.42538	0.00753626	0.0716966	-0.0301984	0.288602	0.3188	0.906809	0.101389	0.125435
120649502ERVFsLRp_st	HERV_proto	HERV-F	chr12:52260137-52260702	8.31512	5.42115	0.0075623	0.0718667	-0.481553	-0.586575	-0.105023	0.120765	0.048635	0.88561
111590503ERVWsLU5_st	HERV_proto	HERV-W	chr11:113964113-113964891	5.77334	5.41602	0.00759393	0.0720476	0.315687	0.146575	-0.169112	0.0321266	0.459346	0.500107
071751001ERVWsLU5_st	HERV_proto	HERV-W	chr7:125455561-125456345	5.77369	5.41338	0.0076103	0.0721413	0.420639	0.42013	-0.000508967	0.0730275	0.0779127	0.99954
0X2096504HR30sLU3_at	HERV_proto	HERV30	chrX:144091075-144091781	7.14558	5.41242	0.00761623	0.0721707	-0.354615	-0.116997	0.237617	0.0361293	0.646414	0.362213
011316606ERVIpol_st	HERV_proto	HERV-I	chr1:96147667-96153437	8.9721	5.40942	0.00763493	0.0722987	-0.612957	-0.543063	0.0698941	0.0559491	0.108277	0.934585
071873902ERVLsLU3_at	HERV_proto	HERV-L	chr7:134502727-134503036	6.71494	5.39673	0.00771429	0.0728498	-0.0156093	-0.264951	-0.249341	0.945532	0.0669008	0.180553
010154701MR41sLU3_st	HERV_proto	PRIMA41	chr1:11688684-11689007	5.38915	5.39647	0.00771591	0.0728546	-0.415148	0.224324	0.639472	0.215901	0.617248	0.0790816
0X0237602HK08sLR_at	HERV_proto	HML-8	chrX:11006683-11007710	5.19221	5.39398	0.0077316	0.0729306	-0.734329	-0.428446	0.305883	0.0333496	0.312921	0.638897
080921601MR52env_st	HERV_proto	MER52A	chr8:63558324-63558924	5.73787	5.39237	0.00774179	0.0729966	-0.0458123	0.312897	0.358709	0.868984	0.113477	0.11848
110506302ERVLsLR_st	HERV_proto	HERV-L	chr11:34912452-34912884	6.88114	5.39012	0.00775601	0.0731005	0.331044	0.491098	0.160054	0.199141	0.0369399	0.740456
091066403HFRDsLU3_at	HERV_proto	HERV-FRD	chr9:86962888-86963620	5.43677	5.38807	0.00776894	0.0731734	0.306845	0.150448	-0.156397	0.032529	0.425487	0.529943
180915601ERVWsLU5_at	HERV_proto	HERV-W	chr18:66270102-66270875	7.53445	5.37419	0.00785745	0.0736986	-0.317964	-0.034556	0.283408	0.0576589	0.915532	0.205268
150384702MR413LU3_st	HERV_proto	PRIMA41	chr15:50669844-50670793	6.05378	5.36915	0.00788981	0.0738809	0.452691	0.294002	-0.158689	0.0360898	0.248783	0.714799
190668204HRFBgag_at	HERV_proto	HERV-Fb	chr19:55123080-55129285	6.73379	5.36746	0.00790073	0.073953	-0.350883	-0.140918	0.209966	0.0342944	0.546186	0.434877
111110501ERVHsLU3I_at	HERV_proto	HERV-H	chr11:81769941-81770406	6.91274	5.36422	0.00792166	0.0740728	-0.404495	-0.0081311	0.396364	0.0713419	0.988345	0.167126
023491003ERV9sLU5p_st	HERV_proto	ERV9	chr2:234248117-234248781	6.62974	5.36376	0.00792459	0.0740794	-0.516337	0.0349965	0.551334	0.0874645	0.955841	0.138255
0X1473803HFRDsLU3_st	HERV_proto	HERV-FRD	chrX:96243558-96244296	5.48368	5.35836	0.0079596	0.0743035	0.268844	-0.162324	-0.431168	0.237975	0.58288	0.0786205
081251201ERVHsLU3II_at	HERV_proto	HERV-H	chr8:85489942-85490286	7.01961	5.35092	0.0080081	0.0746101	-0.344371	-0.143032	0.201339	0.0342765	0.529178	0.449713
081976203ERVH3LU3I_st	HERV_proto	HERV-H	chr8:128611899-128617630	6.14833	5.34326	0.00805837	0.0749378	0.118915	0.340595	0.22168	0.559044	0.0368465	0.384941
020464503ERVLsLR_st	HERV_proto	HERV-L	chr2:30111741-30112923	6.49139	5.34211	0.00806594	0.0749721	0.183721	0.389073	0.205352	0.393355	0.0334044	0.51151
150676103HK01gag_at	HERV_proto	HML-1	chr15:76262993-76266622	5.3708	5.33743	0.00809684	0.0752043	0.263276	0.705098	0.441822	0.523921	0.0359359	0.408788
220254801ERVFsLU3p_at	HERV_proto	HERV-F	chr22:36777746-36778230	6.10942	5.33516	0.00811188	0.0753012	-0.239146	0.0606477	0.299793	0.133727	0.815029	0.10475
170194501HS49sLU3p_at	HERV_proto	HERV-HS49C23	chr17:15491700-15492080	5.83436	5.33165	0.0081352	0.0754503	0.343536	0.595339	0.251803	0.280273	0.0343881	0.634011
110005503MR41sLU3_st	HERV_proto	PRIMA41	chr11:351707-352592	5.4735	5.3253	0.0081775	0.0756771	-0.10297	0.302251	0.40522	0.697937	0.178555	0.0960797
190503401HFRDsLU3_at	HERV_proto	HERV-FRD	chr19:43319770-43320830	5.30389	5.3242	0.00818486	0.0757208	-0.385381	0.0149985	0.40038	0.0832556	0.975898	0.149432
070653103HK033LU3p_at	HERV_proto	HML-3	chr7:46038208-46045152	6.185	5.32357	0.0081891	0.0757538	-0.783333	-0.321062	0.462271	0.0349913	0.537682	0.445642
041005201ERVHsLU3I_at	HERV_proto	HERV-H	chr4:52834787-52835188	8.02173	5.32253	0.00819605	0.0758058	-0.13311	0.173414	0.306524	0.441984	0.336365	0.076531
180067208ERVW3LU5_st	HERV_proto	HERV-W	chr18:4686671-4692409	10.7636	5.32174	0.00820136	0.0758243	0.166651	0.284842	0.11819	0.273502	0.0348549	0.643247
011277401ERVH5LU3II_st	HERV_proto	HERV-H	chr1:93830337-93837086	5.69721	5.31883	0.00822088	0.0759557	0.382902	0.288483	-0.0944197	0.0440454	0.174312	0.825592
041941904ERVWgag_at	HERV_proto	HERV-W	chr4:110278874-110284439	6.8109	5.31781	0.00822771	0.0760034	-0.253863	-0.349395	-0.0955321	0.169783	0.0423302	0.799533
022253601HK03env_at	HERV_proto	HML-3	chr2:152178168-152181446	7.71449	5.31092	0.00827424	0.0762399	-0.366599	-0.291646	0.0749531	0.0481909	0.151222	0.863944
170161102ERVLsLR_st	HERV_proto	HERV-L	chr17:13732523-13733000	6.90812	5.30984	0.00828154	0.0762822	0.395955	0.126153	-0.269802	0.0392469	0.667006	0.359174
190574401ERVHsLU3II_st	HERV_proto	HERV-H	chr19:48949962-48950266	5.24912	5.30493	0.00831484	0.0764954	0.432372	-0.0772705	-0.509643	0.115694	0.872423	0.117549
180160901HE41gag_at	HERV_proto	HERV-E4.1	chr18:10602866-10604151	6.316	5.30289	0.00832876	0.0765815	0.397652	0.128574	-0.269078	0.03913	0.661	0.36345
020569802HR18sLU5_at	HERV_proto	HERV18	chr2:37609878-37610172	7.19298	5.30077	0.00834321	0.0766651	-0.310792	-0.00605855	0.304733	0.0734101	0.988626	0.170691
032321002ERV9_at	HERV_proto	ERV9	chr3:149284868-149285699	6.11476	5.29976	0.0083501	0.076713	-0.452679	-0.246371	0.206307	0.0345984	0.3638	0.59729
200676201HR46sLU3p_st	HERV_proto	HERV46	chr20:42771025-42771399	5.69033	5.29705	0.00836866	0.0768002	-0.263988	-0.205381	0.0586066	0.0468148	0.161136	0.848792
160279603ERVWenv_at	HERV_proto	HERV-W	chr16:18031094-18031637	5.54058	5.29235	0.00840087	0.0770166	0.155904	-0.215642	-0.371546	0.462689	0.322628	0.0788137
190383403ERVLsLU3_st	HERV_proto	HERV-L	chr19:34446972-34447413	5.59686	5.29178	0.00840482	0.0770394	0.443338	0.707572	0.264234	0.239061	0.0369384	0.691644
140762301PBLAsLU3p_st	HERV_proto	PABL-A	chr14:71140374-71141031	5.81658	5.28255	0.00846852	0.0774373	-0.396937	-0.446265	-0.0493284	0.103584	0.0622214	0.937506
020292203ERVLpol_at	HERV_proto	HERV-L	chr2:16900447-16906309	6.38801	5.27219	0.00854067	0.0778893	0.605353	0.25637	-0.348983	0.0357469	0.522496	0.463299
032198904HRFBgag_at	HERV_proto	HERV-Fb	chr3:141698400-141701238	6.51963	5.26629	0.00858203	0.0781444	-0.367128	-0.141051	0.226077	0.037061	0.576394	0.423799
111008202MR41sLU3_at	HERV_proto	PRIMA41	chr11:74341719-74342094	5.63073	5.26606	0.00858362	0.0781526	-0.687533	-0.670215	0.0173181	0.073577	0.0890646	0.988728
020473107ERVW3LU3_at	HERV_proto	HERV-W	chr2:30515953-30520215	5.81836	5.26025	0.00862458	0.0783883	0.274586	-0.0785957	-0.353182	0.146237	0.792351	0.104755
111307003MR52env_st	HERV_proto	MER52A	chr11:95446596-95447462	6.5642	5.25367	0.00867122	0.0786748	-0.192714	0.0469386	0.239653	0.134759	0.824298	0.110609
020324202HK08sLR_st	HERV_proto	HML-8	chr2:18735716-18736782	5.5807	5.25272	0.00867795	0.0787047	0.361428	-0.00551873	-0.366947	0.0812206	0.991543	0.161833
042575001ERVLsLR_st	HERV_proto	HERV-L	chr4:148032528-148033060	5.83915	5.25173	0.00868502	0.0787376	-0.695187	-0.366814	0.328372	0.0353948	0.386393	0.581308
120560810HK055LU3orR_st	HERV_proto	HML-5	chr12:43976280-43981167	7.61912	5.2512	0.00868876	0.0787466	0.241724	0.37947	0.137746	0.233019	0.0384735	0.705886
190229204HK03env_st	HERV_proto	HML-3	chr19:21338377-21345290	5.31304	5.24202	0.00875437	0.0791156	-0.836414	-0.712506	0.123907	0.0563809	0.128901	0.911879
0Y0303402HK07sLRp_at	HERV_proto	HML-7	chrY:22475177-22476093	7.30284	5.23666	0.00879294	0.079389	-0.330459	-0.112088	0.218372	0.0398567	0.640411	0.382119
071859803ERVLgag_at	HERV_proto	HERV-L	chr7:133643147-133644425	5.30995	5.23393	0.00881262	0.0795227	0.417434	0.472884	0.0554496	0.107334	0.0628449	0.933715
051281402HS49sLRp_st	HERV_proto	HERV-HS49C23	chr5:74304892-74305268	6.50748	5.22547	0.00887402	0.0799004	-0.322464	-0.165737	0.156727	0.0359018	0.405467	0.566228
031940201ERVHsLU3II_st	HERV_proto	HERV-H	chr3:124827654-124828115	7.67884	5.22495	0.00887776	0.0799152	0.223509	0.227066	0.00355686	0.0823833	0.0818902	0.993636
032025109HE41pro_st	HERV_proto	HERV-E4.1	chr3:130138689-130152697	6.11088	5.22384	0.00888586	0.0799504	-0.47478	0.109839	0.584619	0.132768	0.833685	0.113789
111272601HFRDsLU5_st	HERV_proto	HERV-FRD	chr11:93115168-93115835	5.54068	5.22327	0.00889006	0.0799669	0.570087	0.302895	-0.267192	0.0360349	0.383909	0.586137
101643105ERVHpol_st	HERV_proto	HERV-H	chr10:116480675-116486520	5.34569	5.21539	0.0089477	0.08033	0.159532	0.425774	0.266242	0.527751	0.0388586	0.417671
011363902HADPsLU3orR_st	HERV_proto	HERV-ADP	chr1:99374196-99374634	5.28669	5.20596	0.00901717	0.0807889	-0.630308	-0.522784	0.107524	0.054851	0.14035	0.895615
141111702ERVVsLR_at	HERV_proto	HERV-V	chr14:91613528-91614141	5.49237	5.20543	0.00902111	0.0808115	-0.0886059	0.365365	0.453971	0.784272	0.152201	0.113279
010272412HR465LU5p_st	HERV_proto	HERV46	chr1:20028154-20035516	6.75031	5.20258	0.00904224	0.0809248	0.23647	0.361888	0.125417	0.222942	0.04052	0.725173
190616202ERVTsLR_at	HERV_proto	HERV-T	chr19:51960243-51961231	8.46082	5.20202	0.00904639	0.0809429	0.220817	0.272792	0.0519755	0.134918	0.0538441	0.87849
111454303PRM4sLU5p_at	HERV_proto	PRIMA4	chr11:104781651-104782159	5.75716	5.20168	0.00904889	0.0809463	-0.4987	-0.145774	0.352926	0.0435112	0.706396	0.344171
190259502HK085LR_st	HERV_proto	HML-8	chr19:23348278-23350997	6.12425	5.19473	0.00910074	0.0812649	0.16475	0.575718	0.410967	0.656246	0.0446677	0.339533
070795201ERVL3LR_at	HERV_proto	HERV-L	chr7:54121886-54128405	6.89348	5.19305	0.00911326	0.0813441	-0.288677	-0.411478	-0.122801	0.191346	0.0437684	0.777453
050023903HFRDsLU3_at	HERV_proto	HERV-FRD	chr5:1863686-1864152	5.3682	5.18752	0.00915472	0.0815997	-0.215574	0.337345	0.55292	0.508515	0.297974	0.0855234
121982001MR52env_st	HERV_proto	MER52A	chr12:131586606-131587343	7.09101	5.1848	0.00917522	0.0817569	-0.285897	-0.302266	-0.0163698	0.0920333	0.0757619	0.974573
010936101HADP5LU3_at	HERV_proto	HERV-ADP	chr1:71502087-71510867	6.88305	5.18349	0.00918508	0.0818192	0.241761	0.350487	0.108726	0.199198	0.0432141	0.765161
160508001ERVH5LU3II_st	HERV_proto	HERV-H	chr16:30859537-30864789	6.86554	5.1814	0.0092009	0.0819157	0.388952	0.180079	-0.208873	0.0371113	0.474172	0.510834
011675301ERVTsLU3_st	HERV_proto	NA	NA	6.18404	5.17404	0.00925664	0.0822088	-0.00464041	0.346846	0.351486	0.989338	0.0901858	0.167964
0X1767701PRM4sLU3p_at	HERV_proto	PRIMA4	chrX:120235033-120235377	5.59963	5.17187	0.00927322	0.082305	-0.400442	0.0618446	0.462286	0.115249	0.893386	0.129779
062260001ERVPsLU3_at	HERV_proto	HERV-P	chr6:156359412-156360045	5.33269	5.17044	0.0092841	0.0823754	-0.415091	0.0659748	0.481066	0.116376	0.890029	0.128992
180635802HK08sLR_st	HERV_proto	HML-8	chr18:49553257-49554344	6.6867	5.16687	0.00931138	0.082514	-0.310319	-0.362025	-0.0517061	0.118575	0.0613637	0.916119
011778401ERVPsLU5_at	HERV_proto	HERV-P	chr1:153710888-153711443	5.48885	5.15758	0.00938275	0.0829474	-0.502416	-0.0966614	0.405755	0.0537317	0.829858	0.270688
120635702ERVL3LU3_st	HERV_proto	HERV-L	chr12:50323874-50326044	6.50879	5.15598	0.00939511	0.083031	0.15638	0.473758	0.317378	0.59374	0.0426736	0.379381
051637203ERVHsLU3I_at	HERV_proto	HERV-H	chr5:98752535-98752948	6.37442	5.15431	0.00940801	0.0830808	-0.417697	-0.112683	0.305014	0.0464598	0.737731	0.328185
150229802MR52env_at	HERV_proto	MER52A	chr15:37549903-37550538	5.51677	5.14888	0.00945012	0.0833242	-0.26956	0.0112353	0.280796	0.0902023	0.97424	0.160519
080277602PRM43LRp_st	HERV_proto	PRIMA4	chr8:18215838-18218836	6.37978	5.14349	0.00949209	0.0835645	-0.506026	-0.33933	0.166696	0.0427215	0.244721	0.744596
043087902ERVLsLR_at	HERV_proto	HERV-L	chr4:179130887-179131264	5.67601	5.1433	0.00949358	0.0835657	-0.489344	0.042262	0.531606	0.100454	0.94419	0.148219
031556801ERVH5LU3II_st	HERV_proto	HERV-H	chr3:98244083-98249445	5.64085	5.14077	0.00951338	0.083695	0.253882	0.421411	0.167528	0.267816	0.0399186	0.670879
050003008HK09env_st	HERV_proto	HML-9	chr5:242196-249795	6.47312	5.13716	0.00954164	0.0838469	0.496529	0.701095	0.204566	0.190003	0.0458645	0.785904
130465801HK08sLU3_at	HERV_proto	HML-8	chr13:49001071-49002138	7.26354	5.13413	0.00956544	0.0840044	0.59274	-0.0046596	-0.5974	0.0841631	0.995806	0.172005
140307907ERVL5LU3_at	HERV_proto	HERV-L	chr14:41233844-41240418	6.10859	5.11999	0.00967738	0.0846238	-0.57702	-0.344982	0.232038	0.040014	0.315067	0.666543
091178803HFRD5LU3_at	HERV_proto	HERV-FRD	chr9:92985781-92988547	6.04857	5.1084	0.00977019	0.0852725	0.355852	0.52004	0.164189	0.206398	0.0449499	0.761348
170369201HE415LU3p_st	HERV_proto	HERV-E4.1	chr17:35500744-35501915	6.59401	5.10584	0.00979083	0.0854266	0.371221	0.142809	-0.228412	0.041062	0.583531	0.434743
0X1409901ERVL5LU3_st	HERV_proto	HERV-L	chrX:92727373-92733887	6.69739	5.10549	0.00979367	0.0854449	-0.247496	0.279673	0.52717	0.409402	0.392422	0.0858398
220350401ERVL3LR_at	HERV_proto	HERV-L	chr22:45555300-45562120	5.87815	5.10447	0.00980191	0.0854905	-0.875027	-0.534456	0.340572	0.0409524	0.302757	0.680558
051727001ERVH5LU3I_st	HERV_proto	HERV-H	chr5:104031783-104037315	5.27069	5.10216	0.00982057	0.0856078	-0.0492308	0.429387	0.478618	0.90073	0.118674	0.143683
111320803HR465LU5p_st	HERV_proto	HERV46	chr11:96498781-96507538	7.37301	5.1009	0.0098307	0.0856587	0.189532	0.270921	0.0813899	0.197397	0.0462283	0.77798
041771202HK083LR_st	HERV_proto	HML-8	chr4:98412651-98415550	5.52417	5.09505	0.00987819	0.0859922	0.33869	0.357905	0.019215	0.0955899	0.0794055	0.975142
0X1570003ERVH3LU3I_at	HERV_proto	HERV-H	chrX:103429053-103435438	8.34182	5.09311	0.00989403	0.0861039	-0.309055	-0.0282723	0.280783	0.0689535	0.934395	0.216807
091096802HRPBsLU3_at	HERV_proto	HERV-Pb	chr9:88381197-88381467	5.87146	5.08447	0.00996473	0.0864627	-0.14233	-0.333508	-0.191178	0.464107	0.0404309	0.479018
071801002MR413LU3_at	HERV_proto	PRIMA41	chr7:128895484-128896114	5.44761	5.08131	0.00999076	0.0866163	0.469919	0.0739145	-0.396005	0.0602335	0.87027	0.254431
081249305HRFB5LU5_st	HERV_proto	HERV-Fb	chr8:85273771-85278007	6.86766	5.07033	0.0100816	0.087107	0.269293	0.373886	0.104594	0.185937	0.0487706	0.799339
010727307ERV9env_at	HERV_proto	ERV9	chr1:58167314-58174930	7.72922	5.06854	0.0100964	0.0872154	0.216632	0.297512	0.0808795	0.181659	0.0495212	0.807362
101144402ERVI3LU3_at	HERV_proto	HERV-I	chr10:80746196-80748037	7.13301	5.0555	0.0102056	0.0878666	-0.34453	-0.050125	0.294405	0.0625675	0.882453	0.249502
042588102HR18sLU3_at	HERV_proto	HERV18	chr4:149029237-149029568	5.65141	5.05321	0.0102249	0.08798	-0.120519	0.253979	0.374498	0.610147	0.24419	0.100027
150192601MR525LU3_at	HERV_proto	MER52A	chr15:34114411-34115400	8.40796	5.04987	0.0102532	0.0881568	-0.360657	-0.270722	0.0899351	0.0511483	0.192256	0.82912
140818204ERVHpol_at	HERV_proto	HERV-H	chr14:75580505-75586395	7.43402	5.04865	0.0102635	0.0882191	0.180539	-0.338206	-0.518745	0.573948	0.26694	0.0975454
041972003ERVLpol_at	HERV_proto	HERV-L	chr4:112465016-112469382	5.98175	5.04421	0.0103012	0.0884298	-0.4288	0.0784421	0.507242	0.12826	0.873138	0.132367
121707303HFRDsLU5_st	HERV_proto	HERV-FRD	chr12:118732634-118733463	6.19579	5.04371	0.0103054	0.08844	0.353222	0.196824	-0.156399	0.0409651	0.365219	0.624299
042052001ERVH5LU3I_at	HERV_proto	HERV-H	chr4:117252107-117257790	6.60875	5.04309	0.0103107	0.0884716	-0.402138	-0.118734	0.283404	0.0475773	0.708114	0.357234
021009303MR41sLU3_at	HERV_proto	PRIMA41	chr2:69449486-69450201	7.29262	5.03773	0.0103564	0.088758	-0.17997	0.162166	0.342136	0.348682	0.468837	0.0896439
170805203HK01sLU5p_st	HERV_proto	HML-1	chr17:75022588-75023100	5.64028	5.03734	0.0103597	0.0887639	-0.400533	-0.346949	0.0535837	0.0646129	0.133678	0.924139
141118404ERVHpol_st	HERV_proto	HERV-H	chr14:92041757-92049821	6.91837	5.0356	0.0103747	0.0888543	-0.694704	-0.642812	0.0518925	0.0732757	0.11272	0.962802
120137202MR41sLU3_st	HERV_proto	PRIMA41	chr12:11995796-11996236	6.93051	5.03146	0.0104101	0.0890313	-0.539152	-0.55257	-0.0134187	0.0913047	0.0881064	0.989514
081616803HK08sLU5_at	HERV_proto	HML-8	chr8:108941942-108943025	5.65388	5.02761	0.0104433	0.0892214	0.395913	0.308827	-0.0870862	0.0547215	0.175618	0.855067
150378405HK05env_at	HERV_proto	HML-5	chr15:49839371-49844484	6.37698	5.00882	0.0106067	0.090227	-0.304611	-0.209767	0.0948437	0.0474136	0.238834	0.769539
0Y0192105ERVHpol_at	HERV_proto	HERV-H	chrY:15512069-15518201	5.30307	5.008	0.0106138	0.0902708	-0.438875	-0.441386	-0.00251137	0.0883693	0.0932759	0.997817
060526602HE41env_st	HERV_proto	HERV-E4.1	chr6:35002302-35004307	5.43838	5.00762	0.0106172	0.0902896	-0.0353875	0.545363	0.58075	0.945647	0.110145	0.163227
180111702ERVIsLR_st	HERV_proto	HERV-I	chr18:7514973-7515488	5.39546	5.00378	0.010651	0.0904625	0.249734	0.45064	0.200906	0.32141	0.0421427	0.622752
101533401ERV95LU3p_st	HERV_proto	ERV9	chr10:109041033-109047842	6.15093	5.00123	0.0106734	0.0906192	-0.476358	-0.350021	0.126337	0.0511612	0.205595	0.814898
130023201ERVPgag_st	HERV_proto	HERV-P	chr13:20285006-20285276	6.03765	5.00018	0.0106827	0.0906692	-0.27805	0.0956115	0.373662	0.176013	0.759104	0.113259
121854101HR46gag_at	HERV_proto	HERV46	chr12:127153693-127158067	5.90936	4.99879	0.010695	0.0907439	-0.417668	-0.184221	0.233447	0.0420912	0.513461	0.499676
0Y0272701HK07sLU3p_st	HERV_proto	HML-7	chrY:19758257-19759090	6.96169	4.99113	0.0107629	0.0911425	-0.476362	0.162944	0.639307	0.175924	0.760727	0.113915
170531601HK06sLU5p_at	HERV_proto	HML-6	chr17:53999187-53999580	5.15227	4.98731	0.0107969	0.0913235	-0.460065	0.0791457	0.539211	0.128091	0.882266	0.138332
140372603ERVFsLU3p_at	HERV_proto	HERV-F	chr14:44463154-44463710	5.74778	4.9873	0.010797	0.0913235	0.366164	0.376183	0.0100186	0.0935778	0.0895643	0.988437
110867503MR41sLU3_at	HERV_proto	PRIMA41	chr11:62349635-62350178	6.3824	4.98328	0.010833	0.0915395	-0.103438	0.329236	0.432674	0.729826	0.189745	0.117398
0X1210202ERVHsLU3I_at	HERV_proto	HERV-H	chrX:78160683-78161148	7.13266	4.98274	0.0108378	0.0915737	-0.423997	-0.376717	0.0472794	0.0697362	0.128092	0.939063
040822502ERVLsLR_at	HERV_proto	HERV-L	chr4:39929155-39929565	5.97849	4.98145	0.0108494	0.0916575	0.351137	0.285365	-0.0657728	0.0597871	0.160817	0.884752
180262602HR18sLU3_at	HERV_proto	HERV18	chr18:24608627-24608997	7.65658	4.97999	0.0108626	0.0917292	0.0579191	0.353673	0.295754	0.83095	0.0650565	0.265787
061721307ERVH3LU3I_at	HERV_proto	HERV-H	chr6:120924898-120930859	10.0336	4.97434	0.0109134	0.0919948	0.121643	0.282084	0.160441	0.464107	0.043289	0.49044
101411003ERVHpol_at	HERV_proto	HERV-H	chr10:99260274-99265125	6.58402	4.96453	0.0110023	0.0924451	-0.232411	0.172018	0.40443	0.303828	0.535469	0.0960797
042069502ERVLsLR_at	HERV_proto	HERV-L	chr4:118186306-118186750	6.09477	4.96309	0.0110154	0.0925213	-0.425244	-0.655354	-0.230111	0.239598	0.0469499	0.728283
011654502PRM43LRp_at	HERV_proto	PRIMA4	chr1:119423264-119431889	5.46556	4.95539	0.0110859	0.0928882	-0.271436	-0.311289	-0.0398531	0.122993	0.071496	0.928765
050884004HK03gag_st	HERV_proto	HML-3	chr5:44985920-44990332	6.64539	4.95417	0.0110971	0.092967	-0.531591	-0.36603	0.165561	0.0490506	0.242212	0.770922
011207707ERVL3LR_st	HERV_proto	HERV-L	chr1:88595833-88602745	5.36201	4.95313	0.0111067	0.0929943	-0.588736	-0.30932	0.279416	0.0427848	0.408503	0.593217
021394403HK01sLU3p_st	HERV_proto	HML-1	chr2:97740831-97741237	6.89589	4.9429	0.0112012	0.0934504	-0.11352	0.29979	0.41331	0.68177	0.215484	0.113355
170315205ERVL3LR_st	HERV_proto	HERV-L	chr17:31187496-31189019	6.6265	4.94051	0.0112233	0.0935941	0.441403	0.377017	-0.0643864	0.0662173	0.14418	0.916119
070835301MR41sLU3_st	HERV_proto	PRIMA41	chr7:56865381-56865694	5.55824	4.92834	0.0113371	0.0942475	-0.245053	0.41075	0.655803	0.543589	0.299165	0.101317
200829603MR41sLU3_at	HERV_proto	PRIMA41	chr20:51338509-51339180	6.08532	4.92664	0.011353	0.0943192	-0.244112	0.0982822	0.342394	0.198323	0.723353	0.112379
190719509HK06env_st	HERV_proto	HML-6	chr19:58305671-58315215	5.50513	4.92527	0.011366	0.0943981	0.160681	-0.2614	-0.422081	0.533815	0.306673	0.100804
120179201MR41sLU3_st	HERV_proto	PRIMA41	chr12:14924686-14925290	5.88885	4.92393	0.0113786	0.0944462	-0.0117152	0.327911	0.339626	0.970772	0.107004	0.177882
140276302ERVLsLU3_at	HERV_proto	HERV-L	chr14:39807810-39808211	6.15484	4.92123	0.0114041	0.0945571	0.437019	0.239661	-0.197358	0.0438253	0.383352	0.620294
0X2074601HR463LU5p_at	HERV_proto	HERV46	chrX:143026100-143033837	8.29687	4.91007	0.0115101	0.0950847	-0.326025	-0.137166	0.188858	0.0448432	0.544183	0.484153
042462002HADPsLU3orR_at	HERV_proto	HERV-ADP	chr4:140837264-140837701	5.5934	4.90864	0.0115238	0.0951703	0.254188	-0.0387867	-0.292975	0.12668	0.897612	0.148293
051403501ERVLsLU3_at	HERV_proto	HERV-L	chr5:82762179-82762483	5.75638	4.90509	0.0115577	0.0953684	-0.37764	0.0275594	0.405199	0.107354	0.95446	0.168324
010011708HK035LU3p_st	HERV_proto	HML-3	chr1:895510-898699	5.89988	4.90407	0.0115675	0.0954143	-0.820012	-0.289827	0.530185	0.0478537	0.635705	0.418512
160020310HK035LRp_at	HERV_proto	HML-3	chr16:3076839-3081509	8.592	4.90081	0.0115988	0.0955633	-0.358844	-0.358129	0.000715118	0.0911272	0.100064	0.999289
0X0938702ERVF3LU3p_st	HERV_proto	HERV-F	chrX:47936080-47937070	7.80276	4.89764	0.0116293	0.0957314	-0.208653	-0.101637	0.107015	0.0441215	0.460293	0.554716
052352403HFRDsLU3_at	HERV_proto	HERV-FRD	chr5:147296053-147296838	6.61513	4.89709	0.0116346	0.0957611	-0.267745	-0.23885	0.0288949	0.0730408	0.131443	0.942075
062248502ERVLsLR_at	HERV_proto	HERV-L	chr6:155667820-155668121	8.31001	4.89153	0.0116885	0.0960247	-0.255466	-0.0569145	0.198551	0.0586567	0.801021	0.311244
072044302ERVHpol_at	HERV_proto	HERV-H	chr7:146243819-146249225	6.43477	4.88675	0.0117349	0.0962887	0.215633	0.525816	0.310183	0.496473	0.046504	0.474513
121015701MR52env_at	HERV_proto	MER52A	chr12:77559472-77560414	5.4447	4.88258	0.0117756	0.0965246	-0.291281	0.00503847	0.29632	0.0959618	0.99086	0.187346
051290205ERVL3LU3_at	HERV_proto	HERV-L	chr5:74785888-74792672	5.93856	4.88242	0.0117771	0.0965246	0.18989	0.55513	0.365239	0.589152	0.0499501	0.409952
061668502ERVHenv_at	HERV_proto	HERV-H	chr6:117659101-117665097	5.94822	4.8817	0.0117842	0.0965617	-0.13516	0.29184	0.427001	0.624814	0.2511	0.110861
012360908HK083LRp_at	HERV_proto	HML-8	chr1:195998347-196002911	6.3769	4.87937	0.011807	0.0966921	-0.2199	0.120089	0.339989	0.246625	0.637074	0.106377
160659301ERVLsLU3_st	HERV_proto	HERV-L	chr16:52324975-52325272	5.56602	4.87498	0.0118501	0.0968934	-0.305611	-0.014038	0.291573	0.0839919	0.971023	0.212063
091012505ERVLpol_st	HERV_proto	HERV-L	chr9:83843916-83848667	5.87253	4.8739	0.0118607	0.0969322	0.382328	0.229562	-0.152765	0.0466131	0.328413	0.678781
042158301MR525LU3_at	HERV_proto	MER52A	chr4:123955782-123956460	8.93678	4.8594	0.0120045	0.097664	0.0267236	0.196296	0.169572	0.866615	0.0741086	0.259105
041845503HK10sLU5p_st	HERV_proto	HML-10	chr4:103415767-103416321	6.05451	4.85635	0.0120348	0.0978102	-0.210109	-0.326916	-0.116806	0.251194	0.0499157	0.725526
052397003MR84sLU5_at	HERV_proto	MER84	chr5:151269526-151269954	5.51543	4.85366	0.0120618	0.0979526	-0.22653	-0.537056	-0.310526	0.482988	0.0470953	0.488588
060350502ERV9sLRp_at	HERV_proto	ERV9	chr6:23210493-23211060	6.07832	4.84535	0.0121454	0.0983882	0.272647	0.357245	0.0845986	0.174194	0.0605137	0.84464
0X1138201HRFB3LU5_st	HERV_proto	HERV-Fb	chrX:69697035-69703830	6.44583	4.84534	0.0121455	0.0983882	0.317602	0.199038	-0.118564	0.0485895	0.304917	0.709788
041836502HK08sLR_st	HERV_proto	HML-8	chr4:102718685-102719551	6.04453	4.84098	0.0121895	0.0985966	-0.308694	-0.815409	-0.506715	0.540941	0.049279	0.445773
140289103HADPsLU5p_st	HERV_proto	HERV-ADP	chr14:40409799-40410257	5.45026	4.84083	0.012191	0.0985966	0.369151	0.379225	0.0100735	0.100146	0.0963255	0.988603
040466603HK02sLU3_at	HERV_proto	HML-2	chr4:22597790-22598737	7.51921	4.84022	0.0121973	0.0986196	0.11679	0.358209	0.241419	0.613064	0.052449	0.398307
030805602ERVH3LU3I_at	HERV_proto	HERV-H	chr3:46387687-46392157	8.60377	4.8392	0.0122077	0.0986752	-0.321481	-0.272492	0.0489882	0.0688842	0.152722	0.912862
120992205ERVHpol_at	HERV_proto	HERV-H	chr12:76291720-76297781	8.72279	4.83101	0.012291	0.0991601	-0.355684	-0.277949	0.0777352	0.0611263	0.186903	0.859598
0X0137404ERVLsLR_st	HERV_proto	HERV-L	chrX:6308496-6310157	6.7826	4.82958	0.0123057	0.0992012	-0.503941	-0.17657	0.327371	0.0502865	0.64323	0.4213
110761010HK085LR_at	HERV_proto	HML-8	chr11:50487846-50495620	5.03238	4.82144	0.0123892	0.0996747	-0.805162	-0.690152	0.115011	0.0706991	0.149699	0.919909
101311201MR52env_st	HERV_proto	MER52A	chr10:90770519-90771554	5.91443	4.8214	0.0123897	0.0996747	-0.443182	-0.424544	0.0186377	0.0867622	0.113915	0.981672
0Y0178201HK08sLR_st	HERV_proto	HML-8	chrY:14832661-14833583	5.87267	4.8206	0.0123979	0.0997279	0.382004	0.331499	-0.0505042	0.0722391	0.145392	0.92703
100089601HFRD5LR_st	HERV_proto	HERV-FRD	chr10:5774124-5774882	6.84853	4.81561	0.0124495	0.100022	0.268647	0.248479	-0.0201688	0.0811401	0.124169	0.963462
101566702HK08sLR_st	HERV_proto	HML-8	chr10:111341156-111342204	5.6323	4.80739	0.0125349	0.100582	0.451246	0.247427	-0.203819	0.047087	0.391259	0.626083
190707201HADPsLU5p_at	HERV_proto	HERV-ADP	chr19:57694338-57694779	6.12267	4.80687	0.0125403	0.100604	0.0334233	0.324995	0.291572	0.904141	0.08238	0.245309
011070205ERVHpol_st	HERV_proto	HERV-H	chr1:79638760-79644487	5.81438	4.80476	0.0125623	0.100724	0.338248	0.360554	0.0223061	0.110347	0.0903536	0.971578
020767901MR41sLU3_st	HERV_proto	PRIMA41	chr2:52334279-52335246	6.35346	4.78743	0.0127448	0.101682	-0.53007	-0.15267	0.377399	0.0558198	0.727026	0.369129
072139001HRFBsLU5_st	HERV_proto	HERV-Fb	chr7:152027406-152027642	6.09738	4.78688	0.0127508	0.101708	-0.0258058	0.263351	0.289156	0.918363	0.130882	0.1697
100758602MR52env_st	HERV_proto	MER52A	chr10:54064112-54065057	5.91997	4.78177	0.0128051	0.102006	0.225508	0.400881	0.175372	0.325888	0.0489633	0.642603
0X1177002ERVPsLU5p_st	HERV_proto	HERV-P	chrX:74253896-74254169	6.32132	4.78032	0.0128206	0.102062	0.318981	0.407435	0.0884537	0.167873	0.0654371	0.861926
082271102HK08sLR_st	HERV_proto	HML-8	chr8:142964083-142965164	7.6776	4.77989	0.0128252	0.10208	0.280485	0.174672	-0.105813	0.0504062	0.313221	0.707791
061575602HK08sLR_st	HERV_proto	HML-8	chr6:111300565-111301505	5.50723	4.77821	0.0128431	0.102152	0.331818	0.679911	0.348093	0.40637	0.0483075	0.562962
030700905ERVHpol_at	HERV_proto	HERV-H	chr3:40560893-40566680	7.32967	4.77711	0.0128549	0.102208	-0.0281383	0.232951	0.261089	0.899066	0.137883	0.164745
0X1538103HK01dUTPase_st	HERV_proto	HML-1	chrX:101184349-101189789	5.42609	4.77571	0.0128699	0.102273	-0.126347	0.34838	0.474727	0.699245	0.2204	0.125413
130020202HS49sLRp_at	HERV_proto	HERV-HS49C23	chr13:19950346-19950738	5.3662	4.77261	0.0129032	0.102431	-0.508864	-0.317344	0.191519	0.0506429	0.312955	0.709174
090862501HR183LU5_st	HERV_proto	HERV18	chr9:75235558-75238500	5.73927	4.76853	0.0129471	0.102665	0.26024	0.331172	0.0709328	0.167019	0.0662403	0.864862
080663602PBLAsLRp_at	HERV_proto	PABL-A	chr8:46032610-46032833	7.32163	4.76676	0.0129662	0.10276	-0.653656	-0.615741	0.0379148	0.0859882	0.121464	0.97391
121373705HR183LU5_st	HERV_proto	HERV18	chr12:98421040-98423958	7.16647	4.76545	0.0129804	0.102822	0.424027	0.341948	-0.0820793	0.0661206	0.177319	0.882506
140185101ERVFenv_st	HERV_proto	HERV-F	chr14:32269811-32270098	6.58645	4.76418	0.0129941	0.102885	-0.315454	-0.118241	0.197213	0.050923	0.613988	0.447557
141118602MR41uLU3_st	HERV_proto	PRIMA41	chr14:92053901-92057606	5.99965	4.76281	0.013009	0.102948	0.327904	0.340523	0.0126196	0.105886	0.0977011	0.984104
160973203MR52env_at	HERV_proto	MER52A	chr16:74806974-74807850	5.43476	4.76058	0.0130332	0.103073	-0.369645	-0.155519	0.214126	0.0493404	0.552405	0.493686
110565702ERVFsLRp_st	HERV_proto	HERV-F	chr11:37857416-37858093	5.1756	4.7569	0.0130732	0.103258	0.298637	0.49228	0.193644	0.286466	0.0512393	0.690891
071155002HR46sLRp_st	HERV_proto	HERV46	chr7:83284019-83284478	5.54372	4.75341	0.0131114	0.103432	0.338494	-0.10951	-0.448004	0.183401	0.779275	0.130989
080662401HK143LU5_st	HERV_proto	HERV-K14C	chr8:43694019-43702581	6.30105	4.75338	0.0131116	0.103432	0.311624	0.309052	-0.00257287	0.0962012	0.108771	0.996698
023285101ERVL3LR_at	HERV_proto	HERV-L	chr2:222435096-222439366	7.91284	4.75001	0.0131486	0.103581	0.215397	0.423226	0.207829	0.383832	0.049215	0.586238
140760402HK08sLR_at	HERV_proto	HML-8	chr14:70947364-70948440	5.69398	4.7464	0.0131882	0.103836	0.258756	0.599432	0.340676	0.476013	0.050204	0.505015
080566601HR183LU5_at	HERV_proto	HERV18	chr8:36573739-36576500	7.57975	4.74553	0.0131978	0.103883	0.00845454	0.216487	0.208032	0.967562	0.0980983	0.22016
170556203HFRDsLU5_at	HERV_proto	HERV-FRD	chr17:55215286-55216310	6.66758	4.74078	0.0132502	0.104188	-0.383535	-0.344054	0.0394815	0.0794714	0.138119	0.94661
101850803ERVWsLU5_st	HERV_proto	HERV-W	chr10:130356223-130356977	5.90699	4.74043	0.013254	0.10421	0.19578	0.339717	0.143938	0.31595	0.0506059	0.658532
0Y0000902ERVHsLU3I_at	HERV_proto	HERV-H	chrX:278910-279129	5.28728	4.74008	0.0132579	0.104227	-0.611336	-0.171738	0.439598	0.0579238	0.73719	0.36723
021563501HL66sLU5_at	HERV_proto	HERV-L66	chr2:108601094-108601668	8.29187	4.73924	0.0132672	0.104257	0.312555	0.41918	0.106625	0.189628	0.0624792	0.831383
031216101HE41pol_at	HERV_proto	HERV-E4.1	chr3:75361862-75365929	5.81508	4.73886	0.0132713	0.104272	-0.0320963	0.267319	0.299416	0.900098	0.13996	0.16806
030794403PRM4sLU3p_st	HERV_proto	PRIMA4	chr3:45739897-45740591	5.58587	4.7387	0.0132731	0.104272	-0.0183543	0.415243	0.433597	0.964595	0.118305	0.189333
061253203ERVWenv_at	HERV_proto	HERV-W	chr6:88414193-88421502	5.89896	4.73224	0.0133449	0.104624	-0.423622	-0.600718	-0.177096	0.213639	0.0587557	0.793448
052618703HFRDsLU3_st	HERV_proto	HERV-FRD	chr5:165299074-165299782	6.58117	4.72847	0.0133869	0.104852	0.200289	0.34666	0.146372	0.315253	0.051092	0.661238
041837003ERVL5LR_st	HERV_proto	HERV-L	chr4:102745351-102747566	5.30729	4.72671	0.0134066	0.104964	0.146597	0.384558	0.23796	0.543425	0.0528565	0.45602
0X1444501HFRDgag_at	HERV_proto	HERV-FRD	chrX:94502046-94502407	6.49275	4.72167	0.0134631	0.105236	0.266786	0.144785	-0.122001	0.0496798	0.403828	0.624213
021232002ERVLsLR_at	HERV_proto	HERV-L	chr2:83407255-83407709	5.32067	4.71177	0.0135748	0.105738	-0.414135	0.241013	0.655148	0.267841	0.625179	0.115153
010272413HR465LU3p_at	HERV_proto	HERV46	chr1:20028154-20035516	7.73638	4.70896	0.0136067	0.105909	0.245166	0.346421	0.101255	0.213358	0.0598414	0.796215
042296805ERVH3LU3I_st	HERV_proto	HERV-H	chr4:131665993-131668840	6.34741	4.70886	0.0136079	0.105909	0.411263	0.14607	-0.265193	0.0537044	0.642383	0.433748
111049804ERVHpol_at	HERV_proto	HERV-H	chr11:77550175-77555700	5.5449	4.70818	0.0136156	0.105919	-0.343549	-0.0771267	0.266422	0.0645719	0.803399	0.327599
121117102ERVL5LR_at	HERV_proto	HERV-L	chr12:84401804-84408177	5.65185	4.70567	0.0136441	0.106058	0.332778	0.0458074	-0.28697	0.0756347	0.895293	0.271661
022994806ERVHgag_st	HERV_proto	HERV-H	chr2:203961940-203967571	7.49896	4.70145	0.0136924	0.106306	-0.220277	0.0512433	0.27152	0.158927	0.84324	0.148042
031712201HFRDsLU3_at	HERV_proto	HERV-FRD	chr3:107858286-107858516	6.54683	4.69469	0.0137698	0.106691	0.0672807	0.322334	0.255053	0.779402	0.0698546	0.316357
130193406HR183LU5_st	HERV_proto	HERV18	chr13:32469047-32471891	7.42541	4.68817	0.0138451	0.107078	0.269203	0.308526	0.039323	0.135756	0.0832546	0.931052
190457401RRHIsLU3_at	HERV_proto	RRHERVI	chr19:39942039-39942520	8.1802	4.68323	0.0139023	0.107368	-0.155727	0.140793	0.29652	0.370213	0.48932	0.110471
061553703ERVWsLU5_st	HERV_proto	HERV-W	chr6:109879221-109879984	5.73755	4.68261	0.0139096	0.107417	-0.239289	0.203868	0.443157	0.354699	0.507298	0.110826
012770403ERVHpol_at	HERV_proto	HERV-H	chr1:227635559-227641350	5.29754	4.67836	0.0139591	0.107662	0.265777	0.593366	0.327589	0.459318	0.0521231	0.526429
120725005ERVLpol_st	HERV_proto	HERV-L	chr12:59569475-59572660	5.39854	4.67804	0.0139628	0.107663	-0.364986	0.0729049	0.437891	0.150738	0.867612	0.155271
081430102ERVLsLR_st	HERV_proto	HERV-L	chr8:96737187-96737748	5.57154	4.67564	0.0139908	0.107812	0.38772	0.299399	-0.0883208	0.065341	0.202913	0.854761
061761006ERVHgag_st	HERV_proto	HERV-H	chr6:123582334-123587934	6.89159	4.66704	0.0140918	0.108334	0.182012	0.326077	0.144065	0.337533	0.0526555	0.643387
160020308HK03gag_st	HERV_proto	HML-3	chr16:3076839-3081509	6.35728	4.66676	0.0140951	0.108338	-0.397973	-0.207536	0.190438	0.0509977	0.432439	0.604925
071705401ERVLsLU3_at	HERV_proto	HERV-L	chr7:122911789-122912183	6.13658	4.66414	0.014126	0.108468	0.398182	0.199214	-0.198969	0.0509923	0.458925	0.582382
080116801ERVTsLU3_at	HERV_proto	HERV-T	chr8:8145264-8145756	8.37958	4.66226	0.0141483	0.108545	0.0873863	0.276093	0.188707	0.635038	0.0594683	0.403345
130669501ERVFsLU3p_st	HERV_proto	HERV-F	chr13:61607018-61607513	6.0694	4.65874	0.0141899	0.10876	0.355702	-0.00210978	-0.357812	0.103726	0.997089	0.208681
032027601ERVTenv_at	HERV_proto	HERV-T	chr3:130212480-130212744	5.71621	4.65692	0.0142116	0.108868	0.135493	0.426705	0.291212	0.633956	0.0595966	0.404725
022962501ERVFsLU3p_st	HERV_proto	HERV-F	chr2:201220163-201220740	7.15007	4.64755	0.0143235	0.109408	-0.183379	-0.347131	-0.163751	0.369163	0.0527551	0.612905
0X2285002HK08sLR_st	HERV_proto	HML-8	chrX:155556332-155557401	5.91659	4.64687	0.0143316	0.109451	0.346316	0.162645	-0.183671	0.0516278	0.497807	0.55084
042480301HFRDsLU3_at	HERV_proto	HERV-FRD	chr4:141873680-141874174	5.55225	4.64563	0.0143464	0.109511	-0.377856	-0.135292	0.242564	0.0555831	0.641444	0.440923
042781903HADPsLU5p_at	HERV_proto	HERV-ADP	chr4:161086733-161087225	5.74323	4.6452	0.0143517	0.109534	-0.444671	-0.203874	0.240797	0.0518598	0.511402	0.538506
170470507ERVWgag_st	HERV_proto	HERV-W	chr17:50399020-50405700	6.47559	4.64304	0.0143776	0.109663	0.292014	0.0815928	-0.210422	0.0614575	0.742122	0.373688
0X0097307HL665LU3orR_at	HERV_proto	HERV-L66	chrX:4771217-4775596	5.4442	4.63408	0.0144858	0.110244	-0.285229	0.159848	0.445077	0.265691	0.640411	0.121177
091198702HRPBsLU3_st	HERV_proto	HERV-Pb	chr9:94280516-94281070	6.15713	4.62169	0.0146369	0.110996	0.380855	0.310113	-0.0707418	0.0722391	0.182452	0.891028
131166601MR52env_st	HERV_proto	MER52A	chr13:88594767-88595246	5.58229	4.61948	0.0146641	0.111109	0.197926	0.251985	0.0540588	0.175395	0.0723228	0.867809
150762407ERVIgag_st	HERV_proto	HERV-I	chr15:82491044-82491248	5.41673	4.60613	0.0148289	0.111956	0.431401	0.264302	-0.167099	0.0554181	0.335092	0.704509
180007101HFRDsLU3_at	HERV_proto	HERV-FRD	chr18:576849-577375	5.72013	4.6017	0.0148841	0.112205	-0.0364376	0.224065	0.260503	0.866517	0.161563	0.168704
0X0970801ERVHpol_st	HERV_proto	HERV-H	chrX:50723680-50724204	5.38258	4.60156	0.0148859	0.112205	0.351452	0.399015	0.047563	0.137362	0.0886166	0.936842
110916604HRFBgag_at	HERV_proto	HERV-Fb	chr11:67759685-67765368	6.10316	4.59877	0.0149207	0.112389	-0.391716	-0.142486	0.24923	0.0568305	0.636389	0.448933
040766601MR52env_at	HERV_proto	MER52A	chr4:36748174-36748502	5.51419	4.59809	0.0149293	0.112432	0.150485	0.426775	0.27629	0.588093	0.0592001	0.439203
120341001MR41sLU3_st	HERV_proto	PRIMA41	chr12:26456046-26456676	5.17715	4.59792	0.0149314	0.11244	-0.647611	-0.114867	0.532745	0.0741442	0.857876	0.302931
080753002HK08sLR_st	HERV_proto	HML-8	chr8:52687920-52688934	6.9308	4.59421	0.014978	0.112681	0.309921	0.521883	0.211962	0.308648	0.0565296	0.684501
042158304MR523LU5_st	HERV_proto	MER52A	chr4:123955782-123956460	6.06758	4.58892	0.0150445	0.112963	0.348649	0.101181	-0.247467	0.0624155	0.731303	0.387174
101311201MR52env_at	HERV_proto	MER52A	chr10:90770519-90771554	6.08604	4.58818	0.0150538	0.11302	-0.451229	-0.291808	0.159421	0.0577382	0.304476	0.738906
040860101ERVLsLU3_st	HERV_proto	HERV-L	chr4:42554721-42555078	7.43531	4.58554	0.0150871	0.113159	0.0179024	0.441513	0.423611	0.966726	0.105744	0.233699
061761006ERVHgag_at	HERV_proto	HERV-H	chr6:123582334-123587934	8.33677	4.58373	0.0151102	0.113302	-0.0203208	0.249372	0.269692	0.933915	0.137548	0.190122
031551502HK08sLR_st	HERV_proto	HML-8	chr3:97855584-97856655	5.6798	4.58147	0.0151388	0.113479	0.358107	0.420677	0.0625692	0.148796	0.0845336	0.918113
011032502HK08sLR_at	HERV_proto	HML-8	chr1:77187778-77188856	6.87957	4.58113	0.0151432	0.113497	-0.284224	-0.44526	-0.161036	0.270704	0.0592442	0.731137
210586701MR41sLU3_st	HERV_proto	PRIMA41	chr21:41080637-41081238	5.49578	4.5805	0.0151511	0.113525	-0.494244	-0.408383	0.0858611	0.0753567	0.178978	0.901214
0X0621902HFRDsLR_st	HERV_proto	HERV-FRD	chrX:32268859-32269565	5.46895	4.57907	0.0151693	0.113619	0.317453	0.310465	-0.00698789	0.10158	0.121391	0.990995
0Y0147402XA34sLR_at	HERV_proto	HERV-XA34	chrY:13104838-13105301	5.64741	4.57869	0.0151741	0.113647	0.211637	0.287497	0.0758604	0.204027	0.0678558	0.826176
012755101HL663LU5_at	HERV_proto	HERV-L66	chr1:226535246-226543018	7.60585	4.57857	0.0151757	0.11365	-0.605878	-0.282645	0.323233	0.0540366	0.50552	0.551879
041749108ERVH5LU3I_at	HERV_proto	HERV-H	chr4:97136990-97141656	6.38983	4.57843	0.0151774	0.11365	-0.268594	-0.179674	0.0889198	0.0596602	0.285673	0.762706
022680906ERV9env_at	HERV_proto	ERV9	chr2:183885494-183892381	8.06737	4.57647	0.0152024	0.113761	-0.369623	-0.395188	-0.0255656	0.121805	0.101004	0.971052
120405801HS49sLRp_st	HERV_proto	HERV-HS49C23	chr12:30518796-30519017	5.45245	4.55196	0.0155184	0.115322	-0.204557	-0.410553	-0.205996	0.408064	0.0561007	0.586112
071146901HK08sLU5_st	HERV_proto	HML-8	chr7:82658467-82659543	6.03139	4.5425	0.0156422	0.115939	-0.521761	-0.0457957	0.475966	0.0900772	0.941513	0.259105
101610802HK08sLR_at	HERV_proto	HML-8	chr10:113969024-113970091	5.48151	4.54211	0.0156473	0.115962	-0.383766	-0.0494039	0.334362	0.0832991	0.905742	0.280141
091012505ERVLpol_at	HERV_proto	HERV-L	chr9:83843916-83848667	6.94176	4.5373	0.0157105	0.116288	-0.35525	-0.295274	0.0599761	0.0775966	0.179437	0.904798
0X0509702HK055LU5_at	HERV_proto	HML-5	chrX:26218818-26219945	7.53354	4.53255	0.0157735	0.11655	-0.227251	0.0231209	0.250372	0.1322	0.937715	0.188681
060353601ERVLsLU3_at	HERV_proto	HERV-L	chr6:23380683-23381122	5.73493	4.53022	0.0158043	0.116695	0.166211	0.35829	0.19208	0.448569	0.0571548	0.552334
080100801HE415LU3_st	HERV_proto	HERV-E4.1	chr8:7068399-7073221	6.16915	4.53006	0.0158065	0.116704	-0.392696	-0.273786	0.11891	0.0634289	0.265172	0.791589
0X1378002ERVL5LR_at	HERV_proto	HERV-L	chrX:90630590-90633989	5.34874	4.52845	0.0158279	0.116779	-0.669294	0.0581295	0.727424	0.128732	0.947821	0.192788
110364904ERVWenv_st	HERV_proto	HERV-W	chr11:26001123-26005726	5.74949	4.52598	0.0158608	0.116937	0.0966194	0.380136	0.283516	0.724049	0.071277	0.363677
042361301ERVLsLU3_at	HERV_proto	HERV-L	chr4:134986507-134987076	5.00877	4.5254	0.0158685	0.116965	-0.544846	-0.773183	-0.228337	0.226395	0.0668623	0.798979
0Y0290004ERV9pro_st	HERV_proto	ERV9	chrY:21175633-21180574	6.48828	4.52292	0.0159015	0.1171	0.361366	0.232917	-0.128448	0.0600049	0.311269	0.739007
032790601ERVHpol_at	HERV_proto	HERV-H	chr3:179522485-179526348	5.56398	4.51953	0.015947	0.117287	-0.32924	0.0325841	0.361824	0.132198	0.939791	0.190503
040068401MR41sLU3_st	HERV_proto	PRIMA41	chr4:4669782-4670726	6.6625	4.51826	0.015964	0.117357	0.266339	0.00855712	-0.257782	0.102274	0.981766	0.235765
121886901ERVLsLR_at	HERV_proto	HERV-L	chr12:128181296-128181602	8.34008	4.51619	0.0159918	0.117463	0.0133507	0.239501	0.226151	0.953301	0.105987	0.246224
021009202ERVH3LU3I_at	HERV_proto	HERV-H	chr2:69443009-69449345	7.72245	4.51525	0.0160044	0.117491	-0.267814	-0.0229433	0.24487	0.091585	0.943412	0.260132
111106901HFRDsLU3_at	HERV_proto	HERV-FRD	chr11:81497858-81498295	7.69136	4.51509	0.0160066	0.117495	-0.311376	-0.0457273	0.265649	0.081662	0.889341	0.291451
090974903MR41sLU5p_at	HERV_proto	PRIMA41	chr9:81466923-81467554	6.44343	4.51307	0.0160339	0.117639	0.292095	0.0361145	-0.255981	0.0853231	0.91055	0.279707
021394401HK01sLU5p_st	HERV_proto	HML-1	chr2:97740831-97741237	6.82709	4.51012	0.0160736	0.117847	0.166635	-0.143483	-0.310117	0.368273	0.514748	0.12207
071077204ERVLgag_st	HERV_proto	HERV-L	chr7:77870273-77874796	5.58229	4.50698	0.0161161	0.118022	0.321721	0.473364	0.151643	0.244632	0.0653639	0.776017
110340202HFRDsLR_at	HERV_proto	HERV-FRD	chr11:24688967-24689675	5.38375	4.50618	0.016127	0.118067	-0.423657	-0.247846	0.175811	0.0576589	0.372065	0.678415
020517301HK033LU5p_st	HERV_proto	HML-3	chr2:33914037-33919523	6.69541	4.50493	0.0161439	0.118136	-0.311413	-0.0392326	0.27218	0.0852943	0.908825	0.281408
023093503HK07sLU5p_st	HERV_proto	HML-7	chr2:210430307-210431188	6.74257	4.49709	0.0162508	0.11869	0.21341	0.284963	0.0715523	0.201858	0.072924	0.839217
023607502MR843LU3_at	HERV_proto	MER84	chr2:240866398-240867683	5.47903	4.49605	0.016265	0.118748	-0.288546	-0.166282	0.122265	0.0577049	0.381898	0.670935
052389101MR52env_st	HERV_proto	MER52A	chr5:150578959-150579940	5.41694	4.49554	0.0162719	0.118753	-0.322123	0.149064	0.471187	0.242386	0.70136	0.136239
110307702HK08sLR_st	HERV_proto	HML-8	chr11:23116803-23117879	5.37595	4.48723	0.0163861	0.119318	0.17656	-0.182419	-0.35898	0.419093	0.461213	0.123127
071035601HFRDsLU3_st	HERV_proto	HERV-FRD	chr7:73398264-73399791	6.9505	4.48697	0.0163897	0.119324	0.027758	0.2453	0.217542	0.896612	0.0955304	0.276066
141204901MR41sLU3_at	HERV_proto	PRIMA41	chr14:96464171-96464929	5.68292	4.48538	0.0164117	0.119392	0.318616	0.323258	0.00464235	0.1137	0.117218	0.994593
022733804ERVT3LR_at	HERV_proto	HERV-T	chr2:186520912-186522372	5.54508	4.48306	0.0164438	0.119535	-0.529507	-0.336763	0.192743	0.0609195	0.322247	0.732429
050366405ERVHuLU3I_at	HERV_proto	HERV-H	chr5:18535211-18544020	6.03908	4.47876	0.0165033	0.119821	-0.477475	-0.289952	0.187523	0.0596512	0.3508	0.704305
110916604HRFBgag_st	HERV_proto	HERV-Fb	chr11:67759685-67765368	5.62873	4.47772	0.0165178	0.119876	0.381645	0.274484	-0.107161	0.0672874	0.251934	0.813592
080785804MR525LU3_st	HERV_proto	MER52A	chr8:54710185-54711041	5.5246	4.47748	0.0165211	0.119884	0.182594	0.396863	0.214269	0.456555	0.0592217	0.55145
121530901MR523LU3_st	HERV_proto	MER52A	chr12:107682318-107682911	7.29238	4.47413	0.0165678	0.120058	-0.316971	-0.196311	0.12066	0.0603311	0.337994	0.716304
051482803HK08sLU5_st	HERV_proto	HML-8	chr5:87575952-87576936	7.33149	4.47238	0.0165922	0.120164	-0.360486	-0.247258	0.113228	0.0645719	0.27893	0.782994
080955201ERVLsLR_at	HERV_proto	HERV-L	chr8:65754007-65754393	7.62437	4.46651	0.0166744	0.12053	0.0466841	0.259277	0.212593	0.82168	0.0847541	0.316244
101716903HFRDsLU5_at	HERV_proto	HERV-FRD	chr10:120771354-120772050	6.50307	4.46591	0.0166829	0.120569	-0.286559	0.097899	0.384457	0.205518	0.775862	0.150009
032880506ERVHgag_st	HERV_proto	HERV-H	chr3:187466297-187472000	6.15992	4.46558	0.0166876	0.120573	-0.0429603	0.274875	0.317835	0.873449	0.168398	0.180831
041778201MR41sLRp_st	HERV_proto	PRIMA41	chr4:98812931-98813463	5.72099	4.463	0.0167238	0.120756	-0.00663373	0.631741	0.638374	0.992019	0.124855	0.223465
170767401ERVWsLU3_at	HERV_proto	HERV-W	chr17:72637972-72638754	6.38102	4.46194	0.0167388	0.120805	0.295034	0.239657	-0.055377	0.0780219	0.19451	0.892006
030074801ERVLsLU3_st	HERV_proto	HERV-L	chr3:3946274-3946590	5.38342	4.46001	0.016766	0.120955	-0.463763	0.0118594	0.475623	0.117522	0.986625	0.21807
081208601MR52env_at	HERV_proto	MER52A	chr8:82824794-82825178	5.86712	4.45021	0.016905	0.121667	0.275751	0.00751246	-0.268238	0.106222	0.985177	0.23957
020212701ERVH5LU3_at	HERV_proto	HERV-H	chr2:12569680-12575439	7.06686	4.44864	0.0169274	0.121759	-0.358486	-0.124693	0.233793	0.0631123	0.664808	0.44549
050495408HK015LRp_at	HERV_proto	HML-1	chr5:24309379-24313290	6.39957	4.44832	0.016932	0.121769	-0.448259	-0.239973	0.208286	0.0585067	0.431255	0.630887
150762411HRPB5LU3_at	HERV_proto	HERV-Pb	chr15:82491044-82491248	5.76957	4.4458	0.016968	0.121928	-0.159002	-0.517125	-0.358123	0.656374	0.0689813	0.412422
101471504ERVHpol_at	HERV_proto	HERV-H	chr10:105727637-105733783	5.6777	4.44455	0.0169858	0.122003	-0.262816	-0.347134	-0.084318	0.200648	0.0764684	0.847224
010936101HADP5LU3_st	HERV_proto	HERV-ADP	chr1:71502087-71510867	5.57112	4.44285	0.0170102	0.122155	0.323376	0.0345325	-0.288843	0.0910943	0.926256	0.276502
090312301HK01sLU5p_st	HERV_proto	HML-1	chr9:22230794-22231186	5.46855	4.44237	0.0170171	0.122181	0.404299	0.10939	-0.29491	0.0696323	0.758741	0.382548
190481804ERVHpol_at	HERV_proto	HERV-H	chr19:42446958-42450204	6.63294	4.44081	0.0170394	0.122281	-0.321026	-0.0919146	0.229112	0.0681206	0.740972	0.395565
120489003MR41sLU5p_at	HERV_proto	PRIMA41	chr12:38893166-38893716	5.51727	4.43942	0.0170595	0.122371	0.246916	-0.198143	-0.44506	0.355026	0.540055	0.127488
0X0676504ERVHpol_at	HERV_proto	HERV-H	chrX:35609426-35612537	5.75949	4.43765	0.0170849	0.122491	-0.278665	0.241435	0.5201	0.374251	0.517532	0.126877
180626801MR41sLU5p_st	HERV_proto	PRIMA41	chr18:48961621-48962487	5.25619	4.43611	0.0171071	0.12262	-0.367107	-0.354008	0.0130989	0.105222	0.133884	0.985106
121960704MR41sLRp_st	HERV_proto	PRIMA41	chr12:130683469-130684997	5.68701	4.43545	0.0171166	0.122681	-0.322431	0.0943509	0.416782	0.192539	0.80838	0.159073
070209103HFRDsLU3_at	HERV_proto	HERV-FRD	chr7:15043923-15044298	5.37881	4.42277	0.0173006	0.123543	-0.376816	-0.405964	-0.0291481	0.13178	0.107495	0.967299
0Y0330504HK07gag_st	HERV_proto	HML-7	chrY:25201517-25206830	5.32964	4.41558	0.017406	0.124016	-0.365011	0.108746	0.473757	0.195394	0.80506	0.159872
091169201HFC15LU3_at	HERV_proto	HERV-Fc1	chr9:92098027-92098485	7.55702	4.41255	0.0174505	0.124196	0.36104	0.464789	0.103749	0.192307	0.0805739	0.863797
0X1418001ERVLsLU3_st	HERV_proto	HERV-L	chrX:93122882-93123684	6.56389	4.41099	0.0174735	0.124304	0.262315	0.39406	0.131745	0.261353	0.0681285	0.765203
190390301MR41sLU3_at	HERV_proto	PRIMA41	chr19:34793784-34793907	5.59517	4.41011	0.0174864	0.124356	-0.396436	-0.335586	0.0608499	0.085108	0.180607	0.916366
012961501HFRDsLU3_at	HERV_proto	HERV-FRD	chr1:239134194-239134950	7.05245	4.40303	0.0175912	0.124855	0.00154983	0.272383	0.270833	0.995444	0.124102	0.234828
0X1520601ERVLsLU3_st	HERV_proto	HERV-L	chrX:99637169-99637441	5.5987	4.40034	0.0176313	0.124993	0.241958	0.253763	0.0118049	0.125987	0.114203	0.980486
091747301ERVTsLU3_st	HERV_proto	HERV-T	chr9:135439667-135440120	6.47482	4.3998	0.0176393	0.12501	0.392124	0.241277	-0.150846	0.0628244	0.348445	0.715006
030694103PRM4sLU3p_st	HERV_proto	PRIMA4	chr3:40254125-40254759	5.96036	4.3947	0.0177154	0.125388	0.0223035	0.340754	0.318451	0.945179	0.110259	0.260797
160941701ERVI5LU3_at	HERV_proto	HERV-I	chr16:72064269-72065625	6.79867	4.39459	0.017717	0.125388	0.453831	0.300735	-0.153096	0.0657949	0.304767	0.762845
081890301ERVLsLU3_at	HERV_proto	HERV-L	chr8:124205849-124206150	6.16417	4.39352	0.0177331	0.125434	-0.471201	-0.284787	0.186413	0.0625536	0.360355	0.704843
062198702ERVH3LU3II_st	HERV_proto	HERV-H	chr6:152495969-152497167	5.70984	4.39334	0.0177357	0.125434	-0.406347	-0.325268	0.0810797	0.0792607	0.205749	0.884035
091187411HK035LU3p_st	HERV_proto	HML-3	chr9:93751064-93755813	6.73809	4.3851	0.0178596	0.125942	-0.232697	-0.375396	-0.142699	0.299163	0.0661241	0.720234
121825201HR18sLU3_at	HERV_proto	HERV18	chr12:126164208-126164340	5.50594	4.38401	0.0178761	0.125978	-0.342185	0.00710158	0.349287	0.120195	0.989267	0.226527
071827201HFRD3LU3_at	HERV_proto	HERV-FRD	chr7:131356088-131357033	7.00385	4.3833	0.0178868	0.126038	0.216523	0.225294	0.00877105	0.1248	0.117048	0.983952
150892004HRFBgag_st	HERV_proto	HERV-Fb	chr15:92511307-92517427	5.82327	4.37946	0.0179449	0.126385	0.396337	0.325211	-0.0711269	0.0825758	0.196081	0.899499
070232804ERVWpol_at	HERV_proto	HERV-W	chr7:16677070-16677893	5.34657	4.37619	0.0179945	0.126571	0.60486	0.654011	0.049151	0.135344	0.109165	0.965697
031797703ERVWsLU3_at	HERV_proto	HERV-W	chr3:112790440-112791496	9.68574	4.37212	0.0180565	0.126789	-0.261465	-0.0490663	0.212398	0.0817786	0.851103	0.330546
031916902HK08sLR_at	HERV_proto	HML-8	chr3:122435565-122436603	6.05766	4.37137	0.0180679	0.126825	0.543471	0.19225	-0.351221	0.0655748	0.661132	0.456262
0X2096504HR30sLU3_st	HERV_proto	HERV30	chrX:144091075-144091781	5.90534	4.37071	0.018078	0.126838	0.390068	0.204658	-0.185411	0.0611956	0.449538	0.623659
130973401ERVLsLU3_at	HERV_proto	HERV-L	chr13:79110180-79110741	6.46141	4.36431	0.018176	0.127276	0.271635	0.322817	0.0511818	0.165201	0.0932869	0.913621
070747001ERVH5LU3I_st	HERV_proto	HERV-H	chr7:51868268-51872092	5.89566	4.36383	0.0181834	0.127289	0.357313	0.199854	-0.157458	0.0620606	0.410067	0.6589
060212703HK08sLU3_st	HERV_proto	HML-8	chr6:14158810-14159749	6.38238	4.36346	0.0181891	0.127295	0.304027	0.0819547	-0.222072	0.0725896	0.762798	0.389074
121229906ERV9_at	HERV_proto	ERV9	chr12:90443630-90448492	5.64906	4.36335	0.0181908	0.127295	0.256474	0.00744194	-0.249032	0.110324	0.984217	0.247752
050442401ERVWsLU3_at	HERV_proto	HERV-W	chr5:21874313-21875018	6.03359	4.36258	0.0182027	0.127347	0.0922632	-0.24099	-0.333253	0.700363	0.257684	0.153832
091175602HRRBsLR_at	HERV_proto	HERV-Rb	chr9:92771357-92772112	7.499	4.36037	0.0182367	0.127492	-0.323924	-0.0160607	0.307864	0.106048	0.970464	0.256796
190210104HL665LU5_st	HERV_proto	HERV-L66	chr19:20238943-20240967	6.03238	4.35811	0.0182716	0.127612	0.246599	-0.0786661	-0.325265	0.205037	0.793674	0.161503
052517002HRPBsLU3_at	HERV_proto	HERV-Pb	chr5:159302047-159302369	5.36964	4.35781	0.0182763	0.127635	0.0817919	-0.470332	-0.552124	0.861145	0.181736	0.185624
081554303MR41sLU3_at	HERV_proto	PRIMA41	chr8:104761910-104762462	5.51194	4.35663	0.0182944	0.127715	0.134771	0.382454	0.247683	0.600044	0.069098	0.456163
010063003ERVLsLU3_st	HERV_proto	HERV-L	chr1:4834908-4835692	7.89325	4.35485	0.018322	0.127829	-0.162999	0.059651	0.22265	0.219813	0.764794	0.156147
200695702HFRDsLU3_st	HERV_proto	HERV-FRD	chr20:43479506-43480041	6.05652	4.35385	0.0183375	0.127907	-0.284055	0.077826	0.361881	0.191787	0.822931	0.168235
050369602ERVH3LU3I_st	HERV_proto	HERV-H	chr5:18668841-18674598	5.31175	4.3528	0.0183538	0.127997	0.350599	0.32954	-0.0210588	0.104447	0.14697	0.974163
210509603HK08sLU3_at	HERV_proto	HML-8	chr21:37482266-37483325	5.68244	4.35267	0.0183557	0.128002	0.308874	0.407043	0.0981689	0.205016	0.0809999	0.850274
060283201ERVPsLU5_st	HERV_proto	HERV-P	chr6:18506909-18507527	6.40853	4.35205	0.0183655	0.128047	-0.501008	-0.264813	0.236195	0.0619193	0.446493	0.629328
012960001ERVPsLU5_st	HERV_proto	HERV-P	chr1:239049204-239049811	5.33362	4.35086	0.018384	0.1281	-0.596333	-0.347958	0.248375	0.0632839	0.38485	0.685053
200472802HRRBsLR_st	HERV_proto	HERV-Rb	chr20:23658654-23659320	5.9419	4.34596	0.0184602	0.128461	-0.361624	-0.225316	0.136308	0.0651563	0.344691	0.725233
061691402HK08sLR_st	HERV_proto	HML-8	chr6:119118451-119119534	5.90259	4.34514	0.0184731	0.1285	0.269824	-0.00145027	-0.271274	0.118827	0.997411	0.235765
062425801ERVLsLU3_st	HERV_proto	HERV-L	chr6:166868588-166869248	6.65549	4.34494	0.0184762	0.1285	0.269029	0.262999	-0.00603013	0.112627	0.135473	0.991131
041662606ERVHgag_at	HERV_proto	HERV-H	chr4:91654600-91660568	5.60849	4.34421	0.0184876	0.128523	-0.0481345	-0.368981	-0.320846	0.880353	0.0996017	0.296595
042063101MR52sLU3_st	HERV_proto	MER52A	chr4:117823894-117824824	6.37485	4.34083	0.0185406	0.128774	-0.16438	0.0664444	0.230824	0.233237	0.74249	0.153643
0X1222702PRM4sLRp_at	HERV_proto	PRIMA4	chrX:79471413-79471884	6.56148	4.34034	0.0185483	0.128804	-0.289929	-0.135447	0.154482	0.0624253	0.520268	0.566901
0X0792203ERVIsLU3_st	HERV_proto	HERV-I	chrX:40438757-40439269	5.34633	4.33997	0.0185539	0.12882	0.397926	0.259208	-0.138718	0.0671659	0.318858	0.753342
022368301ERVLsLU3_at	HERV_proto	HERV-L	chr2:160572756-160573053	5.98614	4.33667	0.0186059	0.129024	0.355876	0.0774768	-0.278399	0.0793192	0.820556	0.353546
111320801HR465LU3p_at	HERV_proto	HERV46	chr11:96498781-96507538	5.43423	4.33599	0.0186166	0.129068	-0.00017759	0.289648	0.289826	0.999467	0.130141	0.238195
090652402MR41sLU5p_at	HERV_proto	NA	NA	6.29422	4.33552	0.018624	0.129087	-0.493991	-0.143421	0.35057	0.0717273	0.740135	0.406739
060396711HK065LU3p_st	HERV_proto	HML-6	chr6:26288052-26296266	5.89814	4.33109	0.018694	0.129353	0.275005	-0.00440753	-0.279413	0.121798	0.991806	0.232913
140477105ERVHpol_at	HERV_proto	HERV-H	chr14:50893162-50896882	5.20083	4.32613	0.0187725	0.129678	-0.458033	0.0587729	0.516806	0.150413	0.921659	0.198335
101393201ERVH3LU3II_at	HERV_proto	HERV-H	chr10:97562662-97564320	5.3763	4.3187	0.0188911	0.130251	-0.521709	-0.242539	0.27917	0.0632548	0.524397	0.566157
070877003PRM4sLRp_st	HERV_proto	PRIMA4	chr7:64801829-64803019	5.7742	4.31838	0.0188961	0.130262	0.31621	0.0148778	-0.301333	0.108798	0.97214	0.259411
011418801HK065LU3p_st	HERV_proto	HML-6	chr1:102833274-102841228	6.6559	4.31812	0.0189003	0.130268	-0.28689	-0.333064	-0.0461731	0.160016	0.0994521	0.927348
0X1056002ERVLsLU3_at	HERV_proto	HERV-L	chrX:57340139-57340433	6.3132	4.3162	0.0189311	0.130394	0.198267	0.296412	0.0981457	0.264679	0.0727384	0.771789
023208702HK08sLR_st	HERV_proto	HML-8	chr2:217560971-217562069	6.53871	4.31032	0.0190256	0.130817	-0.366348	-0.108936	0.257412	0.0721623	0.733086	0.414749
140323603HFRDsLU5_st	HERV_proto	HERV-FRD	chr14:42201585-42202289	6.56487	4.30899	0.019047	0.130891	0.307431	0.242353	-0.0650785	0.0812319	0.218758	0.875506
170331703HK10sLU5p_at	HERV_proto	HML-10	chr17:32913178-32913734	6.36926	4.30882	0.0190498	0.130896	-0.475149	-0.176821	0.298328	0.0669622	0.64005	0.478246
0X1841606ERVL5LR_st	HERV_proto	HERV-L	chrX:125809418-125812880	7.99031	4.30688	0.0190811	0.131013	-0.043891	0.20454	0.248431	0.82933	0.199898	0.182059
0Y0179101ERVFsLU3p_at	HERV_proto	HERV-F	chrY:14926475-14927037	5.23568	4.3048	0.0191148	0.13117	-0.50559	-0.210081	0.29551	0.0649713	0.585972	0.518326
052206202HK08sLR_at	HERV_proto	HML-8	chr5:134284161-134285132	6.32643	4.30152	0.0191678	0.131384	-0.531697	-0.310837	0.22086	0.0651193	0.387491	0.688069
062417703ERVWgag_at	HERV_proto	HERV-W	chr6:166346071-166346654	6.33828	4.30065	0.019182	0.131442	0.306825	0.0674028	-0.239422	0.0805461	0.819331	0.357703
070030403MR41sLU3_at	HERV_proto	PRIMA41	chr7:3016170-3018560	8.9418	4.29821	0.0192216	0.13165	0.287736	0.32116	0.0334239	0.148548	0.107407	0.948905
011453402HK08sLR_at	HERV_proto	HML-8	chr1:104947666-104948732	8.98378	4.29808	0.0192238	0.131658	-0.346554	-0.124665	0.221889	0.0680264	0.657364	0.467581
042930704ERVPpol_at	HERV_proto	HERV-P	chr4:170190193-170197099	5.50162	4.29338	0.0193006	0.131941	-0.410376	-0.0604605	0.349915	0.0911429	0.892439	0.311529
180868002HK08sLR_at	HERV_proto	HML-8	chr18:63665281-63666377	6.96566	4.29201	0.0193229	0.132002	-0.305048	-0.0612078	0.24384	0.0834006	0.839239	0.345744
011153903ERVFsLU5p_st	HERV_proto	HERV-F	chr1:84603092-84604316	7.42881	4.29067	0.0193449	0.132091	0.237325	0.141843	-0.0954817	0.0660876	0.375091	0.70257
060370702ERVTsLR_st	HERV_proto	HERV-T	chr6:24661818-24662794	5.54622	4.2899	0.0193576	0.132123	-0.230527	-0.523188	-0.29266	0.491527	0.0676425	0.543136
070599401HK08sLU3_at	HERV_proto	HML-8	chr7:42554635-42555617	6.2466	4.28464	0.019444	0.132578	0.273457	0.30243	0.0289733	0.146756	0.109789	0.953911
062388602ERVLsLR_at	HERV_proto	HERV-L	chr6:164754996-164755285	5.27636	4.28326	0.0194668	0.132663	-0.195148	-0.540601	-0.345452	0.59261	0.0718795	0.469971
100221603HE41gag_at	HERV_proto	HERV-E4.1	chr10:14990817-14994887	6.74424	4.27589	0.0195888	0.133268	-0.322309	-0.212961	0.109349	0.0702788	0.315434	0.765203
050502706HK015LU5p_st	HERV_proto	HML-1	chr5:24749860-24751699	5.97358	4.2754	0.019597	0.13329	0.234631	-0.108734	-0.343365	0.257408	0.710923	0.153832
091103102MR41sLRp_st	HERV_proto	PRIMA41	chr9:88691157-88691604	5.07035	4.27538	0.0195973	0.13329	0.0482574	0.938875	0.890617	0.958702	0.12032	0.264771
023321205ERVHpol_at	HERV_proto	HERV-H	chr2:224225404-224230988	6.69223	4.27458	0.0196106	0.133333	-0.379963	-0.191219	0.188744	0.0645989	0.481535	0.607911
120229701ERVH5LU3II_st	HERV_proto	HERV-H	chr12:18195661-18203729	5.14969	4.27451	0.0196118	0.133333	0.574488	0.168697	-0.405791	0.0737891	0.738554	0.414749
032560803HK053LU3_at	HERV_proto	HML-5	chr3:164215607-164220321	5.97159	4.27326	0.0196325	0.133443	0.237675	0.0187223	-0.218953	0.10472	0.950427	0.277308
150892004HRFBgag_at	HERV_proto	HERV-Fb	chr15:92511307-92517427	5.6128	4.27206	0.0196525	0.133547	-0.643521	-0.179173	0.464348	0.0754187	0.755547	0.402701
010304107ERVH5LU3I_st	HERV_proto	HERV-H	chr1:22997818-23004403	5.34509	4.26804	0.0197196	0.133828	0.366545	0.444178	0.0776329	0.177781	0.0955304	0.904185
060256601ERVLsLU3_at	HERV_proto	HERV-L	chr6:16344296-16344595	5.37424	4.26615	0.0197513	0.133987	-0.541392	0.105842	0.647234	0.173268	0.87694	0.189193
141292906ERVH3LU3I_st	HERV_proto	HERV-H	chr14:102239957-102245767	6.49891	4.26573	0.0197584	0.134019	0.3269	0.293853	-0.0330469	0.100907	0.167676	0.95074
070622301HRPBpol_at	HERV_proto	HERV-Pb	chr7:43814183-43814723	6.62732	4.26385	0.0197899	0.13413	-0.409996	-0.177059	0.232937	0.0660574	0.567515	0.536787
041676505ERVHpol_st	HERV_proto	HERV-H	chr4:92271490-92277648	5.53088	4.2633	0.019799	0.134159	0.376666	0.295053	-0.0816133	0.0826056	0.225294	0.872919
190439901HK01sLU5p_st	HERV_proto	HML-1	chr19:38338918-38339496	6.78181	4.26085	0.0198403	0.134344	0.163942	0.334328	0.170386	0.434444	0.0679216	0.594788
030798802HK063LRp_at	HERV_proto	HML-6	chr3:46046208-46051744	7.6561	4.26019	0.0198513	0.134395	-0.389225	-0.336019	0.0532064	0.0945292	0.183313	0.929074
160166803HK015LU5p_st	HERV_proto	HML-1	chr16:11835772-11836331	5.32889	4.25144	0.0199992	0.134939	0.420318	0.438626	0.0183079	0.132702	0.124075	0.983185
220023605HK02dUTPase_st	HERV_proto	HML-2	chr22:18938674-18947848	6.98252	4.25087	0.0200089	0.134959	-0.559225	-0.581421	-0.0221964	0.13178	0.125091	0.984345
020747402HK08sLR_st	HERV_proto	HML-8	chr2:51178429-51179479	5.46779	4.25051	0.0200151	0.134976	0.297976	0.0455915	-0.252385	0.0922792	0.887575	0.318657
0X0910301HRPBsLU3_st	HERV_proto	HERV-Pb	chrX:46273833-46274122	5.50647	4.25001	0.0200236	0.135026	-0.37163	0.122741	0.494371	0.215225	0.789223	0.169067
032955905ERVHpol_st	HERV_proto	HERV-H	chr3:192995645-193001390	5.94106	4.24953	0.0200317	0.13506	-0.594249	-0.13953	0.454718	0.0809621	0.803844	0.371788
120792504HR183LU5_at	HERV_proto	HERV18	chr12:63399730-63401344	7.01533	4.24801	0.0200576	0.135128	-0.237947	-0.19752	0.0404268	0.0897217	0.200543	0.908131
161018903MR523LU5_st	HERV_proto	MER52A	chr16:77601524-77601922	5.80686	4.24719	0.0200715	0.135198	-0.0897258	-0.406088	-0.316362	0.776598	0.0890646	0.362911
020891203HR183LU5_at	HERV_proto	HERV18	chr2:60957299-60958158	6.13221	4.24357	0.0201333	0.135476	-0.255933	-0.330445	-0.0745123	0.20362	0.0886166	0.865429
011412801HK08sLU3_st	HERV_proto	HML-8	chr1:102553791-102554617	8.38537	4.24168	0.0201656	0.13556	0.113786	0.285934	0.172148	0.547603	0.071496	0.506287
052172904ERVHpol_st	HERV_proto	HERV-H	chr5:131572052-131581724	7.07576	4.24087	0.0201795	0.135619	0.275422	0.338715	0.0632929	0.185007	0.0949386	0.896467
140083502XA343LU3_st	HERV_proto	HERV-XA34	chr14:25461314-25462237	6.00259	4.23969	0.0201997	0.13568	0.25863	0.0758055	-0.182824	0.0753567	0.740372	0.416582
0X0194101HFRDsLU5_st	HERV_proto	HERV-FRD	chrX:8436851-8437551	6.81765	4.23428	0.0202928	0.136056	0.280812	0.104715	-0.176096	0.0698647	0.64306	0.484779
200086204MR415LU5p_at	HERV_proto	PRIMA41	chr20:5180323-5181534	7.67048	4.23394	0.0202985	0.136066	-0.353199	-0.104699	0.2485	0.075318	0.736774	0.42013
070756003ERV9_at	HERV_proto	ERV9	chr7:52295192-52297269	5.31977	4.23379	0.0203012	0.136072	-0.390076	-0.0306075	0.359468	0.106576	0.951001	0.280808
032938802HADP3LU3orR_at	HERV_proto	HERV-ADP	chr3:191738212-191744153	5.46883	4.23324	0.0203106	0.136102	0.424915	0.212658	-0.212257	0.0661937	0.487691	0.607658
030772901ERVHsLU3II_st	HERV_proto	HERV-H	chr3:44522606-44523076	6.52924	4.23213	0.0203298	0.136175	0.299285	0.221162	-0.0781226	0.0787586	0.256557	0.837247
160166802HK015LRp_st	HERV_proto	HML-1	chr16:11835772-11836331	5.36014	4.23208	0.0203308	0.136175	0.663866	-0.195599	-0.859465	0.205405	0.812604	0.174986
200242501ERVLsLU3_at	HERV_proto	HERV-L	chr20:12105276-12105743	5.44327	4.23022	0.0203628	0.13627	0.291115	0.257841	-0.033274	0.100244	0.17564	0.943001
100854902HS49sLRp_at	HERV_proto	HERV-HS49C23	chr10:59212330-59212770	5.42844	4.22601	0.0204359	0.136523	0.368639	0.0505367	-0.318102	0.0961994	0.902329	0.311529
070865401HK08sLU5_st	HERV_proto	HML-8	chr7:64032691-64033770	6.05461	4.22523	0.0204494	0.136554	-0.391095	-0.311768	0.0793265	0.0860655	0.219735	0.884227
090352401HK08sLU5_at	HERV_proto	HML-8	chr9:24773931-24774998	8.54589	4.2202	0.0205369	0.136907	-0.447802	-0.273857	0.173945	0.0696248	0.366676	0.718796
190215702HK083LR_st	HERV_proto	HML-8	chr19:20500225-20509722	5.85269	4.21909	0.0205563	0.136964	-0.369022	-0.740347	-0.371325	0.428205	0.06979	0.606608
110042501ERVTenv_at	HERV_proto	HERV-T	chr11:4115962-4116307	7.263	4.21872	0.0205627	0.136983	-0.330595	0.0104808	0.341075	0.13168	0.983337	0.237268
081596104HR303LU3_at	HERV_proto	HERV30	chr8:107597398-107607112	6.54322	4.21733	0.0205869	0.137097	-0.467279	-0.0674078	0.399871	0.0954065	0.895917	0.316244
051223803ERVPsLU3_st	HERV_proto	HERV-P	chr5:70458518-70459623	5.48332	4.21702	0.0205924	0.137097	0.248356	0.478964	0.230608	0.407315	0.0699555	0.626232
070826101HK095LU5p_at	HERV_proto	HML-9	chr7:56145221-56150057	6.02559	4.21694	0.0205938	0.137097	-0.27367	0.186838	0.460508	0.332381	0.603056	0.14772
131067502HFRDsLR_st	HERV_proto	HERV-FRD	chr13:83935379-83936363	5.39663	4.21664	0.0205991	0.137121	0.292425	0.136407	-0.156018	0.0671969	0.528646	0.574313
0X0581205ERVHpol_st	HERV_proto	HERV-H	chrX:29975546-29981249	5.31249	4.21279	0.0206666	0.137388	0.449874	0.515172	0.0652983	0.162026	0.107531	0.93555
130928701ERVLsLU3_at	HERV_proto	HERV-L	chr13:76245055-76245492	7.02446	4.2109	0.0206999	0.137496	0.312912	0.11238	-0.200532	0.0714296	0.662123	0.474356
051330801ERVLsLU3_at	HERV_proto	HERV-L	chr5:77159202-77159667	5.43753	4.20753	0.0207592	0.13769	0.173589	0.416647	0.243058	0.52548	0.0722393	0.526655
0X0024103MR41sLU3_st	HERV_proto	PRIMA41	chrX:1742699-1743632	5.35026	4.2067	0.0207738	0.13774	-0.144148	0.331146	0.475294	0.672486	0.290869	0.161727
110324902MR52pol_st	HERV_proto	MER52A	chr11:23935269-23941935	5.13117	4.20586	0.0207887	0.137822	-0.669136	-0.6711	-0.00196439	0.125543	0.137141	0.999007
052397002MR84sLR_st	HERV_proto	MER84	chr5:151269526-151269954	5.19521	4.20446	0.0208134	0.137938	-0.486722	-0.732492	-0.24577	0.275319	0.0777846	0.771489
130762905ERVHpol_st	HERV_proto	HERV-H	chr13:66226367-66232340	5.37575	4.19917	0.0209073	0.138296	0.456332	0.186304	-0.270028	0.0695784	0.600684	0.518515
040624001ERVHsLU3II_at	HERV_proto	HERV-H	chr4:30264785-30264983	6.02471	4.19382	0.0210025	0.138741	-0.436838	-0.17145	0.265388	0.0703945	0.620501	0.504973
081576301HK08sLU3_at	HERV_proto	HML-8	chr8:106257511-106258592	6.07595	4.19255	0.0210253	0.138836	0.254543	0.320877	0.0663346	0.197658	0.0942801	0.881631
200475101ERVTgag_at	HERV_proto	HERV-T	chr20:23755863-23757247	5.31529	4.19156	0.021043	0.138896	0.419932	0.247177	-0.172756	0.0697362	0.392076	0.697352
190425402ERVTsLR_at	HERV_proto	HERV-T	chr19:37252422-37252976	7.16431	4.18348	0.0211881	0.139468	0.298167	0.182999	-0.115167	0.0710169	0.367513	0.722813
012698601MR52env_at	HERV_proto	MER52A	chr1:222893963-222894842	5.41191	4.18165	0.0212211	0.139612	0.256656	0.139316	-0.117341	0.0687213	0.442599	0.651853
100099103ERVPsLU3_st	HERV_proto	HERV-P	chr10:6392355-6392947	5.50595	4.18124	0.0212285	0.139614	0.334855	0.379694	0.0448391	0.160691	0.110949	0.940754
170845003PRM4sLRp_at	HERV_proto	PRIMA4	chr17:78587377-78588374	5.51379	4.17945	0.0212609	0.139713	-0.319946	-0.0670308	0.252915	0.0872278	0.832565	0.361377
0X1713604ERV9_at	HERV_proto	ERV9	chrX:115505603-115509330	6.25344	4.17929	0.0212638	0.139713	-0.0176926	0.350986	0.368679	0.962397	0.154481	0.234682
210362603MR41sLU3_at	HERV_proto	PRIMA41	chr21:29387259-29387824	6.12918	4.17792	0.0212886	0.1398	0.367345	0.460432	0.0930872	0.196523	0.0958099	0.88561
042845302MR52sLR_at	HERV_proto	MER52A	chr4:164551498-164552525	5.42826	4.17732	0.0212994	0.139847	-0.640257	-0.199624	0.440633	0.0763087	0.721169	0.436291
032138302HK08sLR_at	HERV_proto	HML-8	chr3:137498327-137499413	5.55497	4.17664	0.0213117	0.139896	0.241679	-0.0922527	-0.333931	0.236657	0.761354	0.169343
0X0942502HK08sLR_st	HERV_proto	HML-8	chrX:48077747-48078816	6.3753	4.17576	0.0213277	0.139945	0.42761	0.216228	-0.211382	0.0685706	0.485828	0.615634
020017101HFRDsLR_at	HERV_proto	HERV-FRD	chr2:1090412-1091078	5.65225	4.17504	0.0213408	0.139998	-0.265743	0.0942553	0.359998	0.228107	0.776714	0.172005
091512006ERVHgag_st	HERV_proto	HERV-H	chr9:115174650-115180335	6.57788	4.17291	0.0213794	0.14016	0.119622	0.37058	0.250958	0.648871	0.0805174	0.445332
180133901ERVHsLU3I_st	HERV_proto	HERV-H	chr18:8954365-8954762	5.4987	4.1724	0.0213888	0.140167	0.260285	-0.100336	-0.360622	0.238274	0.759205	0.169343
030377503HK08sLU5_at	HERV_proto	HML-8	chr3:22214050-22215955	5.6996	4.17055	0.0214225	0.140289	0.436292	0.186658	-0.249633	0.0699462	0.578235	0.539162
081554303MR41sLU3_st	HERV_proto	PRIMA41	chr8:104761910-104762462	6.17727	4.16753	0.0214775	0.140504	-0.624514	0.0497481	0.674262	0.146666	0.954362	0.226527
021581701ERVWsLU5_at	HERV_proto	HERV-W	chr2:110057361-110058201	5.4689	4.16629	0.0215003	0.140609	-0.245176	0.169934	0.41511	0.339613	0.601139	0.15149
100864603HRLQsLU3p_st	HERV_proto	HARLEQUIN	chr10:59733210-59734003	5.85064	4.16397	0.0215429	0.140775	0.275539	-0.0297976	-0.305336	0.154585	0.936709	0.218408
121111601HK08sLU3_st	HERV_proto	HML-8	chr12:84101099-84102168	6.68438	4.16397	0.0215429	0.140775	0.155467	0.355322	0.199854	0.503071	0.0735167	0.549563
180437206ERVIpro_st	HERV_proto	HERV-I	chr18:35831958-35840524	5.53494	4.16389	0.0215442	0.140776	0.336282	0.142021	-0.19426	0.0703684	0.585698	0.534385
110877407HRFBgag_at	HERV_proto	HERV-Fb	chr11:63452639-63459509	7.08746	4.15864	0.0216408	0.141225	0.095407	0.320219	0.224812	0.681307	0.0839326	0.427201
0X1562802PRM4sLRp_st	HERV_proto	PRIMA4	chrX:103076498-103077049	6.58954	4.15434	0.0217202	0.141465	0.393667	0.172561	-0.221106	0.0702788	0.566405	0.551216
022064902ERVL5LR_at	HERV_proto	HERV-L	chr2:139208198-139214969	6.15421	4.15365	0.021733	0.141517	0.0421901	0.347263	0.305073	0.892548	0.11179	0.309486
190593001ERVTsLU3_st	HERV_proto	HERV-T	chr19:50749624-50750136	6.32798	4.15248	0.0217545	0.141568	0.317032	0.0388498	-0.278182	0.102726	0.915759	0.310147
062253501MR52env_st	HERV_proto	MER52A	chr6:155946769-155947604	5.65236	4.14956	0.0218087	0.141816	0.0954193	0.276781	0.181361	0.620408	0.0796822	0.465699
220034401HADPsLRorU5_st	HERV_proto	HERV-ADP	chr22:20296473-20296862	6.61447	4.14914	0.0218166	0.14184	-0.321493	-0.0098108	0.311682	0.121101	0.983566	0.267358
080041902ERVLsLR_at	HERV_proto	HERV-L	chr8:3208572-3209007	5.50825	4.14903	0.0218186	0.14184	-0.494215	-0.029793	0.464422	0.114841	0.964053	0.280141
131174703PRM4sLU5p_st	HERV_proto	PRIMA4	chr13:88976450-88977044	5.33251	4.14754	0.0218463	0.141972	0.373562	0.401677	0.0281144	0.146681	0.123697	0.969999
011469903ERVL5LR_at	HERV_proto	HERV-L	chr1:105809764-105811219	7.32987	4.14306	0.0219298	0.142327	-0.311156	-0.0872562	0.2239	0.0805461	0.757792	0.414953
160586202HK08sLR_st	HERV_proto	HML-8	chr16:48263800-48264869	5.24918	4.14251	0.0219402	0.142355	0.403411	0.377721	-0.0256908	0.11455	0.162102	0.973451
111335301ERVHsLU3I_st	HERV_proto	HERV-H	chr11:97446963-97447218	6.14921	4.14216	0.0219466	0.142389	0.160967	0.353838	0.192872	0.483512	0.0740777	0.567297
111502903ERVWsLU5_st	HERV_proto	HERV-W	chr11:107789273-107790036	5.88612	4.14204	0.0219489	0.142396	0.188444	0.327	0.138555	0.354103	0.0751736	0.687677
011286403ERVH3LU3I_at	HERV_proto	HERV-H	chr1:94566468-94572826	7.61503	4.14084	0.0219714	0.142509	0.0243977	0.234069	0.209672	0.910046	0.116262	0.300854
131161001ERV9sLU5p_st	HERV_proto	ERV9	chr13:88344730-88345248	5.88045	4.13832	0.0220185	0.142702	-0.367952	-0.558123	-0.190171	0.283796	0.0806002	0.769316
160386001MR41sLU3_at	HERV_proto	PRIMA41	chr16:23862744-23863058	7.16447	4.13725	0.0220387	0.142803	0.222622	0.568193	0.345571	0.561572	0.0769863	0.508083
050145001HK03gag_at	HERV_proto	HML-3	chr5:8037098-8038009	5.65205	4.13588	0.0220644	0.142886	0.201999	0.389205	0.187206	0.412125	0.0739466	0.631519
130522801MR41sLU3_at	HERV_proto	PRIMA41	chr13:53296389-53296885	5.43963	4.13335	0.0221121	0.14304	-0.158738	-0.463569	-0.304831	0.624309	0.080688	0.465147
062452403ERVHsLU3I_at	HERV_proto	HERV-H	chr6:168677170-168677783	5.87195	4.13235	0.0221308	0.143103	-0.485112	-0.155478	0.329635	0.0774473	0.712378	0.446548
012201702HRPBsLR_at	HERV_proto	HERV-Pb	chr1:187639071-187639354	5.39403	4.13158	0.0221454	0.14316	0.309786	0.341823	0.0320369	0.155371	0.119148	0.956467
0X1872601ERVWsLU5_at	HERV_proto	HERV-W	chrX:127816220-127816998	5.53991	4.12629	0.0222456	0.14358	-0.550482	-0.0839176	0.466564	0.0986952	0.890145	0.330546
0X1205901ERVLsLU3_st	HERV_proto	HERV-L	chrX:77823314-77823608	5.91595	4.12569	0.0222568	0.143605	0.672642	0.0138094	-0.658833	0.124599	0.989533	0.265384
170864902MR52sLR_st	HERV_proto	MER52A	chr17:80317565-80318398	5.3443	4.1244	0.0222813	0.143705	0.40719	0.294262	-0.112927	0.0817786	0.277347	0.825762
160951802ERVLsLR_st	HERV_proto	HERV-L	chr16:73125384-73125877	6.53732	4.12314	0.0223054	0.143788	-0.0185625	0.304781	0.323343	0.954	0.161326	0.236335
062367101MR41sLU3_st	HERV_proto	PRIMA41	chr6:163758052-163758604	5.36936	4.11777	0.0224077	0.144171	0.205474	0.373358	0.167884	0.380884	0.0754945	0.663052
052352401HFRDsLU5_at	HERV_proto	HERV-FRD	chr5:147296053-147296838	6.75703	4.1137	0.0224855	0.144521	-0.403434	-0.495174	-0.0917406	0.192679	0.102275	0.899218
170082802ERVTsLU3_st	HERV_proto	HERV-T	chr17:8874624-8875355	6.39778	4.11216	0.0225151	0.144595	-0.741606	-0.65164	0.0899657	0.104866	0.187294	0.939377
120098301RRHIsLU3_at	HERV_proto	RRHERVI	chr12:9392175-9392658	6.51142	4.11038	0.0225493	0.144708	-0.525626	-0.357971	0.167655	0.0784908	0.311639	0.790091
010793503HK01dUTPase_st	HERV_proto	HML-1	chr1:62180580-62183736	5.39367	4.10867	0.0225822	0.144862	-0.0985187	0.256692	0.35521	0.709197	0.278739	0.17466
010738801HR46sLU3p_at	HERV_proto	HERV46	chr1:58687513-58687993	7.30232	4.10784	0.0225982	0.144948	0.289105	0.328044	0.0389382	0.165327	0.115116	0.940973
160557404HK055LU5_st	HERV_proto	HML-5	chr16:35855248-35857210	5.84694	4.10564	0.0226406	0.145115	-0.32702	-0.0917068	0.235313	0.0823185	0.759056	0.417671
080966203HR463LRp_st	HERV_proto	HERV46	chr8:66326680-66327971	5.77927	4.10105	0.0227295	0.145505	0.407137	0.141	-0.266137	0.0767883	0.683029	0.471483
071064003HK08sLU3p_st	HERV_proto	HML-8	chr7:76716233-76717333	6.15619	4.10086	0.0227332	0.145505	-0.27622	-0.0295249	0.246695	0.10816	0.929893	0.306308
110110502HK08sLR_at	HERV_proto	HML-8	chr11:9451739-9452785	6.30899	4.10072	0.0227358	0.145505	-0.322559	0.1337	0.45626	0.253234	0.745262	0.172113
140924202HFRDsLR_at	HERV_proto	HERV-FRD	chr14:82274495-82275181	5.48413	4.10034	0.0227432	0.145505	-0.366678	-0.431898	-0.0652194	0.178256	0.109155	0.922155
190211105HK02dUTPase_st	HERV_proto	HML-2	chr19:20276591-20286679	6.12429	4.09911	0.0227672	0.145617	0.288795	0.249138	-0.0396571	0.102855	0.195889	0.930164
130708001ERVL5LU3_st	HERV_proto	HERV-L	chr13:63484124-63487603	5.15521	4.09777	0.0227931	0.145701	-0.495894	0.0111681	0.507062	0.136386	0.988698	0.252058
0X0111902HRRBsLR_st	HERV_proto	HERV-Rb	chrX:5319528-5320186	5.69869	4.09647	0.0228184	0.145805	0.273434	0.215449	-0.057985	0.090791	0.235731	0.879197
130463206ERVH5LU3II_st	HERV_proto	HERV-H	chr13:48866965-48872374	6.0708	4.09625	0.0228228	0.145817	0.390768	0.260154	-0.130614	0.0779018	0.325437	0.776686
131128109XA345LU3_st	HERV_proto	HERV-XA34	chr13:86757258-86765894	6.0811	4.09486	0.0228499	0.145888	-0.0506437	0.380093	0.430737	0.897286	0.186903	0.218207
030804205HK03uLU5p_st	HERV_proto	HML-3	chr3:46332874-46335792	5.39064	4.09457	0.0228556	0.145888	0.380349	0.342727	-0.0376217	0.110104	0.179122	0.953119
052115801ERVIsLU3_at	HERV_proto	HERV-I	chr5:127521330-127521638	6.4038	4.09424	0.0228619	0.145889	-0.0440242	0.216709	0.260733	0.842741	0.211188	0.202127
030983601ERVLsLU3_at	HERV_proto	HERV-L	chr3:62798131-62798421	6.26992	4.09309	0.0228844	0.145987	-0.459261	0.211707	0.670968	0.268539	0.720187	0.169343
030804104ERVHpol_st	HERV_proto	HERV-H	chr3:46326738-46332857	5.50134	4.08841	0.0229761	0.146388	0.274816	0.442081	0.167265	0.318113	0.0802802	0.734498
072139304HK03env_at	HERV_proto	HML-3	chr7:152038128-152044503	5.53837	4.08631	0.0230171	0.146579	0.364619	0.418707	0.0540879	0.170729	0.11421	0.935254
130384801MR52env_st	HERV_proto	MER52A	chr13:44458420-44459733	5.7115	4.08457	0.0230515	0.146705	0.125823	0.260868	0.135046	0.455337	0.0765183	0.598428
032833501XA34sLU3_at	HERV_proto	HERV-XA34	chr3:183413407-183413793	6.98729	4.08386	0.0230653	0.146744	-0.12714	0.279516	0.406656	0.665918	0.308774	0.170174
0X1718608ERV9env_at	HERV_proto	ERV9	chrX:116243381-116251248	5.92538	4.08183	0.0231055	0.146942	-0.0736542	0.183696	0.257351	0.699326	0.288075	0.175326
180227001HS49sLRp_st	HERV_proto	HERV-HS49C23	chr18:21629400-21629777	5.70899	4.08022	0.0231372	0.147095	-0.510655	0.147232	0.657886	0.213281	0.820727	0.189379
190266909HK063LRp_at	HERV_proto	HML-6	chr19:23864831-23871208	6.21455	4.07525	0.0232356	0.147508	-0.598774	-0.287179	0.311596	0.0726655	0.522906	0.595824
091234101MR41sLU3_st	HERV_proto	PRIMA41	chr9:96347652-96348180	5.28383	4.07493	0.0232419	0.147523	0.317701	0.632458	0.314757	0.43337	0.0769213	0.617925
070874701ERV9polenv_st	HERV_proto	ERV9	chr7:64684605-64686521	6.04657	4.07457	0.0232491	0.14756	0.380589	0.255201	-0.125388	0.0792091	0.323393	0.781818
052107906ERVHgag_at	HERV_proto	HERV-H	chr5:126839335-126845705	6.52746	4.07432	0.023254	0.147583	0.251315	-0.0295611	-0.280876	0.162874	0.93156	0.224506
101681708ERVHpol_st	HERV_proto	HERV-H	chr10:118893657-118900349	7.6051	4.0734	0.0232724	0.147676	0.541675	0.218159	-0.323516	0.0747937	0.614943	0.523371
101124601HS49sLU3p_at	HERV_proto	HERV-HS49C23	chr10:79640674-79641041	6.05798	4.07326	0.0232752	0.147685	-0.369859	-0.279746	0.0901124	0.0877945	0.257171	0.854275
011027707ERVL5LU3_at	HERV_proto	HERV-L	chr1:76874387-76880817	6.28857	4.07014	0.0233372	0.14789	-0.416675	-0.261274	0.1554	0.0764651	0.363631	0.739457
021685805ERV93LU3p_at	HERV_proto	ERV9	chr2:116288176-116289284	5.46258	4.06947	0.0233505	0.147963	-0.281764	-0.2698	0.0119642	0.122947	0.160156	0.983319
051845402HR183LU3_st	HERV_proto	HERV18	chr5:111298537-111299464	7.0257	4.06902	0.0233596	0.147991	0.240759	0.677322	0.436563	0.610747	0.0831051	0.481627
150761003ERVI3LU3_at	HERV_proto	NA	NA	6.22741	4.0679	0.023382	0.148067	-0.00692885	0.318154	0.325083	0.984316	0.1537	0.254815
031266002ERVLsLR_st	HERV_proto	HERV-L	chr3:78229318-78229963	5.36557	4.06669	0.0234062	0.148155	-0.502463	-0.42764	0.0748227	0.102502	0.203749	0.923567
060444102ERVT5LR_st	HERV_proto	HERV-T	chr6:28682589-28692958	6.80619	4.06599	0.0234201	0.148211	-0.0670505	0.243643	0.310694	0.788378	0.240303	0.192413
021988404MR41sLU3_st	HERV_proto	PRIMA41	chr2:134590449-134591597	6.9392	4.06423	0.0234554	0.148319	-0.629272	-0.335776	0.293497	0.0732355	0.462234	0.649253
120804003ERVWsLU5_at	HERV_proto	HERV-W	chr12:64319588-64320356	6.47944	4.06414	0.0234571	0.148322	-0.277239	-0.060816	0.216423	0.0913913	0.825391	0.377319
170309802ERVTsLR_at	HERV_proto	HERV-T	chr17:30594444-30595336	5.61454	4.06343	0.0234715	0.148385	-0.175618	0.0908059	0.266423	0.289406	0.69088	0.16806
022670002ERVLsLU3_st	HERV_proto	HERV-L	chr2:183354826-183355184	5.95765	4.06163	0.0235075	0.148514	0.440611	0.812757	0.372146	0.393141	0.0780157	0.657533
150765207ERVH3LU3I_st	HERV_proto	HERV-H	chr15:82702377-82708402	5.61692	4.05948	0.0235507	0.148663	0.18726	-0.173152	-0.360412	0.416909	0.523024	0.156707
080769008ERV9env_at	HERV_proto	ERV9	chr8:53459375-53469044	6.93712	4.05945	0.0235513	0.148663	-0.267493	-0.0744776	0.193015	0.0846483	0.763033	0.420585
030321403ERVLsLU3_st	HERV_proto	HERV-L	chr3:18822674-18823153	6.16384	4.05793	0.0235819	0.148766	0.394212	0.303797	-0.0904152	0.090414	0.249303	0.866445
180064801HK14sLU5_st	HERV_proto	HERV-K14C	chr18:4527619-4528204	5.61034	4.0524	0.0236936	0.149182	0.347592	0.176713	-0.170879	0.0734527	0.491296	0.625888
190201203HL66sLU3orR_st	HERV_proto	HERV-L66	chr19:19832504-19833156	5.88518	4.05216	0.0236986	0.149197	-0.227535	0.0423654	0.2699	0.184112	0.887061	0.21017
042354301HR30sLU5_at	HERV_proto	HERV30	chr4:134622682-134623366	7.08631	4.05189	0.0237039	0.14921	0.314172	0.20873	-0.105443	0.0797044	0.329995	0.777014
022995202ERVLsLR_st	HERV_proto	HERV-L	chr2:203976564-203976856	6.04135	4.05085	0.0237251	0.149287	-0.369018	0.0522972	0.421315	0.171085	0.915659	0.220544
041605603HK08sLU3p_st	HERV_proto	HML-8	chr4:88363979-88365019	5.96798	4.04908	0.023761	0.149418	-0.225911	-0.450931	-0.22502	0.436689	0.0781674	0.618238
110761601ERVHsLU3I_st	HERV_proto	HERV-H	chr11:54844396-54844720	5.61211	4.04225	0.0239001	0.150029	0.339758	0.358996	0.0192387	0.148046	0.134723	0.978221
080756202ERVFsLRp_st	HERV_proto	HERV-F	chr8:52869571-52870033	7.69601	4.03837	0.0239795	0.150337	-0.293822	-0.433957	-0.140135	0.27771	0.0875106	0.789121
121323805ERVHpol_st	HERV_proto	HERV-H	chr12:95748862-95754890	6.23181	4.03833	0.0239803	0.150337	0.0327467	0.326458	0.293711	0.915172	0.12354	0.308989
051537403HFRDsLU5_at	HERV_proto	HERV-FRD	chr5:91649346-91650041	6.53273	4.03672	0.0240134	0.150467	-0.413026	-0.0608792	0.352147	0.104299	0.8959	0.336059
141327803HFRD5LR_st	HERV_proto	HERV-FRD	chr14:105115138-105115917	5.48328	4.03285	0.024093	0.150735	0.306999	0.203879	-0.10312	0.0805461	0.331839	0.777218
190208311HK06env_at	HERV_proto	HML-6	chr19:20154935-20161441	5.55255	4.03251	0.0241001	0.150766	0.278897	0.286502	0.00760517	0.141325	0.142548	0.989687
043027202MR84sLR_st	HERV_proto	MER84	chr4:175722263-175722649	5.54742	4.03224	0.0241057	0.15079	-0.198373	-0.518073	-0.3197	0.578791	0.0830439	0.508002
091169202ERVTenv_at	HERV_proto	HERV-T	chr9:92098027-92098485	5.97272	4.03132	0.0241245	0.150866	-0.528652	-0.238687	0.289964	0.0749846	0.55765	0.571442
032993903MR41sLU3_at	HERV_proto	PRIMA41	chr3:195848333-195849203	7.95082	4.02564	0.024242	0.15132	-0.0468251	0.197449	0.244274	0.818344	0.22965	0.2021
120651601HK06env_st	HERV_proto	HML-6	chr12:52500832-52500924	5.3322	4.02518	0.0242515	0.151355	-0.437496	-0.433516	0.00397989	0.132912	0.153056	0.996698
170332505HADP3LU3orR_at	HERV_proto	HERV-ADP	chr17:32969760-32974333	5.83309	4.02299	0.0242971	0.151484	0.330314	0.342032	0.0117183	0.143984	0.141159	0.986589
040646905HRFB3LU5_st	HERV_proto	HERV-Fb	chr4:31441822-31442488	6.99272	4.01782	0.0244047	0.151773	0.248513	0.188468	-0.0600449	0.0907499	0.260533	0.856301
040103302HK08sLR_at	HERV_proto	HML-8	chr4:6117206-6118281	7.12488	4.01647	0.0244331	0.151832	-0.341215	-0.410633	-0.069418	0.191846	0.110626	0.911306
111702301MR523LU5_st	HERV_proto	MER52A	chr11:124074851-124075960	5.83894	4.0117	0.024533	0.152173	0.411934	0.305812	-0.106122	0.0891419	0.272281	0.845342
190053503ERVTsLU3_at	HERV_proto	HERV-T	chr19:6661214-6661723	8.43702	4.01157	0.0245356	0.152181	0.190847	0.254159	0.0633114	0.231959	0.0979051	0.851207
0Y0295204HE41gag_st	HERV_proto	HERV-E4.1	chrY:21571276-21579310	5.43309	4.00792	0.0246124	0.152541	-0.65025	-0.187794	0.462456	0.0859714	0.753339	0.432777
081249304HRFBenv_at	HERV_proto	HERV-Fb	chr8:85273771-85278007	5.46715	4.00787	0.0246136	0.152541	-0.549793	-0.196454	0.353338	0.0801098	0.674275	0.488245
051923608ERVL5LU3_at	HERV_proto	HERV-L	chr5:115724655-115731535	5.37496	4.0035	0.0247058	0.152848	-0.384932	-0.0418937	0.343038	0.112998	0.929239	0.316357
160932201MR41sLU3_at	HERV_proto	PRIMA41	chr16:71263425-71264033	5.39749	4.00247	0.0247277	0.152933	-0.582584	-0.259512	0.323072	0.0763887	0.567269	0.567575
012278202HR18sLU5_at	HERV_proto	HERV18	chr1:191608398-191608945	5.7838	3.99974	0.0247854	0.153151	-0.482641	-0.143226	0.339415	0.085622	0.74493	0.438849
011808003HK08sLU5_at	HERV_proto	HML-8	chr1:157536762-157537831	6.00134	3.99941	0.0247924	0.15317	0.382837	0.177749	-0.205088	0.0761305	0.544525	0.586151
0X1627508ERVL5LU3_at	HERV_proto	HERV-L	chrX:108142407-108148448	6.62864	3.99939	0.0247929	0.15317	0.209149	-0.0752001	-0.284349	0.241883	0.779585	0.187346
140342402ERVLsLU3_at	HERV_proto	HERV-L	chr14:43053520-43053815	5.72749	3.99673	0.0248495	0.153393	0.21412	-0.118492	-0.332612	0.30665	0.676338	0.171329
020362803MR52env_at	HERV_proto	MER52A	chr2:21161420-21162655	6.09044	3.99659	0.0248525	0.153399	0.221939	0.226264	0.00432521	0.14163	0.147096	0.993141
052132504HRFBgag_st	HERV_proto	HERV-Fb	chr5:128670320-128671392	5.38167	3.9953	0.0248799	0.153484	0.365856	0.22941	-0.136446	0.0797044	0.370015	0.742509
040590302HFRDsLU3_at	HERV_proto	HERV-FRD	chr4:28788655-28788970	6.42421	3.99436	0.0248999	0.153526	-0.468743	-0.16931	0.299434	0.0804888	0.669974	0.492239
010947902ERVLsLR_at	HERV_proto	HERV-L	chr1:72370696-72371002	5.37327	3.99306	0.0249276	0.15363	-0.609256	-0.246265	0.362991	0.0781848	0.617414	0.529802
160338901HFRDsLU3_st	HERV_proto	HERV-FRD	chr16:20761575-20762240	5.90622	3.99279	0.0249335	0.153633	-0.00358857	0.359509	0.363098	0.992864	0.155674	0.266063
160561304MR525LU3_st	HERV_proto	MER52A	chr16:46632623-46633592	5.36981	3.98966	0.0250004	0.153886	-0.352414	0.133923	0.486337	0.249695	0.768814	0.185809
020781701HFRDgag_at	HERV_proto	HERV-FRD	chr2:53061986-53062293	6.09781	3.98634	0.0250716	0.154131	0.29326	0.171076	-0.122184	0.0779944	0.413742	0.702651
010063003ERVLsLU3_at	HERV_proto	HERV-L	chr1:4834908-4835692	6.77489	3.98574	0.0250845	0.154175	-0.0684636	0.230104	0.298568	0.774594	0.255084	0.196308
100873602ERVLsLR_st	HERV_proto	HERV-L	chr10:60643121-60643583	7.49478	3.98469	0.0251069	0.154233	0.113739	0.407391	0.293652	0.711996	0.095482	0.427201
090082601ERVLgag_at	HERV_proto	HERV-L	chr9:5738658-5740868	5.53057	3.98409	0.0251198	0.154282	0.382247	0.351881	-0.0303658	0.119977	0.179737	0.965212
140477106ERVH3LU3I_st	HERV_proto	HERV-H	chr14:50893162-50896882	5.47705	3.98055	0.0251962	0.154595	0.361099	0.173253	-0.187846	0.0767005	0.528725	0.602764
030797701HFRD5LU3_st	HERV_proto	HERV-FRD	chr3:46000357-46006719	5.26838	3.97964	0.0252159	0.154643	0.51146	0.347918	-0.163542	0.0844447	0.323132	0.793187
180447303HFRDsLU3_st	HERV_proto	HERV-FRD	chr18:36632760-36633454	6.16979	3.97821	0.0252468	0.154757	0.415593	0.0945172	-0.321076	0.0947165	0.819848	0.391462
052416903HRPB3LU3_at	HERV_proto	HERV-Pb	chr5:152722377-152725017	5.45835	3.97797	0.0252521	0.154769	0.34597	0.344866	-0.00110372	0.137288	0.154777	0.998928
030069703MR41sLU3_st	HERV_proto	PRIMA41	chr3:3705887-3706439	5.50805	3.97625	0.0252894	0.154917	-0.346658	-0.0328517	0.313806	0.11733	0.940721	0.311815
050647101HK013LU5p_st	HERV_proto	HML-1	chr5:31207914-31208458	5.94407	3.97512	0.0253138	0.155034	0.434391	0.204575	-0.229816	0.0770439	0.538851	0.593725
010314603ERVIsLU3_at	HERV_proto	HERV-I	chr1:24151160-24151642	7.32378	3.97404	0.0253372	0.155111	-0.36497	-0.142748	0.222222	0.079683	0.634529	0.519537
020172003ERVFsLU3p_at	HERV_proto	HERV-F	chr2:10202343-10202823	5.84234	3.97275	0.0253653	0.155187	-0.489729	-0.258113	0.231616	0.0771292	0.475886	0.647518
111513301MR52env_at	HERV_proto	MER52A	chr11:108629148-108629775	6.04435	3.97028	0.025419	0.155387	-0.245603	-0.122622	0.122981	0.0770603	0.507099	0.621462
030172001MR41sLRp_st	HERV_proto	PRIMA41	chr3:8667071-8667489	5.55775	3.96839	0.0254602	0.155519	0.266017	-0.0392615	-0.305279	0.177997	0.913256	0.226672
200712701ERVHsLU3I_at	HERV_proto	HERV-H	chr20:44524828-44525177	9.42397	3.96697	0.0254912	0.155555	-0.300814	-0.00375122	0.297062	0.135724	0.993854	0.276711
012786902ERVHenv_at	HERV_proto	HERV-H	chr1:228676863-228682465	7.27672	3.96651	0.0255013	0.155599	0.331086	0.0495379	-0.281548	0.107535	0.89507	0.343933
220155103HK01env_at	HERV_proto	HML-1	chr22:30675442-30675823	5.78434	3.96283	0.0255818	0.155824	-0.0618956	0.364871	0.426766	0.871716	0.209796	0.222259
051435303ERVL3LU3_st	HERV_proto	HERV-L	chr5:84846248-84850355	8.35472	3.96266	0.0255856	0.155838	0.0631041	0.259222	0.196118	0.757815	0.101716	0.403148
150316103ERVPsLU3_at	HERV_proto	HERV-P	chr15:45654604-45655178	6.62788	3.96176	0.0256053	0.155898	0.171304	0.346973	0.17567	0.450762	0.0829184	0.616648
070047103ERVIsLU3_st	HERV_proto	HERV-I	chr7:4008306-4008811	6.0582	3.95926	0.0256604	0.156079	0.142903	0.248382	0.105479	0.36808	0.0847753	0.69518
012461703ERVWenv_at	HERV_proto	HERV-W	chr1:205866332-205871494	5.55179	3.95851	0.0256769	0.156138	-0.423207	-0.135249	0.287958	0.0854638	0.721342	0.459325
072105501HE41pol_at	HERV_proto	HERV-E4.1	chr7:150034134-150043511	7.39141	3.95728	0.0257038	0.156235	-0.056758	0.172868	0.229626	0.753436	0.269449	0.194625
140451501ERVLsLU3_at	HERV_proto	HERV-L	chr14:48998702-48999070	7.12836	3.95714	0.0257069	0.156246	-0.714454	-0.191015	0.52344	0.090672	0.777648	0.420946
080057403ERV95LU5p_at	HERV_proto	ERV9	chr8:4583718-4584847	5.74542	3.95641	0.0257232	0.156311	0.15104	0.375764	0.224724	0.559424	0.0859856	0.530567
052266602ERVIsLR_st	HERV_proto	HERV-I	chr5:140638023-140638543	6.05651	3.95366	0.0257839	0.156531	-0.347983	-0.286752	0.0612308	0.103963	0.226554	0.908044
050587402ERVLsLU3_st	HERV_proto	HERV-L	chr5:28501389-28502058	6.28829	3.95297	0.0257992	0.15659	-0.461715	-0.399472	0.0622437	0.111086	0.205775	0.933153
061510702ERVW5LU5_at	HERV_proto	HERV-W	chr6:106228142-106235814	5.57356	3.95042	0.0258556	0.156766	-0.460865	-0.480372	-0.0195067	0.150068	0.144753	0.984104
010577003ERVWenv_at	HERV_proto	HERV-W	chr1:46385782-46391318	6.0177	3.9479	0.0259115	0.156973	-0.475312	0.0197969	0.495109	0.15005	0.978207	0.259411
210360602ERVLsLU3_st	HERV_proto	HERV-L	chr21:29323418-29323724	5.93677	3.94746	0.0259214	0.156982	0.431094	0.408464	-0.0226292	0.127871	0.172464	0.978656
200541102ERVFsLU3p_at	HERV_proto	HERV-F	chr20:32950405-32950953	5.52983	3.94546	0.025966	0.157152	0.274979	0.345939	0.0709596	0.212914	0.108769	0.887284
070678101ERVLsLU3_st	HERV_proto	HERV-L	chr7:47585494-47585893	5.41429	3.94501	0.0259758	0.157171	0.0122782	0.345674	0.333396	0.973001	0.146374	0.287555
081311102HRPBsLU3_st	HERV_proto	HERV-Pb	chr8:89233916-89234211	6.11224	3.94424	0.025993	0.157241	-0.252526	0.190778	0.443304	0.374251	0.589553	0.169067
090157802MR41sLU5p_at	HERV_proto	PRIMA41	chr9:11039088-11039496	7.64478	3.94377	0.0260034	0.157288	-0.410056	-0.20975	0.200306	0.0782419	0.495671	0.635607
011692103ERVLpol_at	HERV_proto	HERV-L	chr1:146160946-146162896	6.72493	3.94192	0.0260449	0.157447	-0.0610234	0.357592	0.418615	0.871322	0.211675	0.224149
060997801MR84sLU5_st	HERV_proto	MER84	chr6:71040482-71040915	5.33407	3.93558	0.026187	0.158031	-0.342333	0.237691	0.580024	0.35607	0.614409	0.170986
131089102MR52uLU5_st	HERV_proto	MER52A	chr13:84959844-84962669	5.43695	3.93491	0.0262021	0.15808	0.188562	0.368266	0.179704	0.432539	0.0845336	0.636753
200650001HRPB5LU3_at	HERV_proto	HERV-Pb	chr20:41594670-41597265	6.47906	3.93451	0.026211	0.15811	0.0898662	0.241402	0.151536	0.59668	0.0889182	0.506061
200468001PRM4sLU3p_st	HERV_proto	PRIMA4	chr20:23460777-23461030	5.48094	3.9335	0.0262338	0.158213	0.394375	0.295684	-0.0986905	0.0939368	0.273766	0.852125
0X0157703MR41sLU5p_st	HERV_proto	PRIMA41	chrX:6930158-6930799	6.38377	3.93119	0.0262858	0.158393	0.368006	0.203728	-0.164278	0.0795247	0.449921	0.675947
081971606ERVW5LU5p_st	HERV_proto	HERV-W	chr8:128377794-128382020	8.79953	3.92955	0.0263229	0.158508	0.15006	0.258951	0.108891	0.366573	0.0864538	0.701662
022962501ERVFsLU3p_at	HERV_proto	HERV-F	chr2:201220163-201220740	6.16338	3.92915	0.0263318	0.158528	0.293697	-0.00527602	-0.298973	0.145452	0.991424	0.269127
042501901HR18sLU3_st	HERV_proto	HERV18	chr4:143242071-143242352	6.78143	3.92787	0.0263607	0.158644	0.170033	0.333164	0.163131	0.434849	0.0848924	0.635508
200135701MR52env_st	HERV_proto	MER52A	chr20:7647403-7648158	6.00308	3.92142	0.0265073	0.159158	-0.118502	0.140521	0.259024	0.494676	0.463331	0.169556
190117307HK03dUTPase_st	HERV_proto	HML-3	chr19:12098326-12104292	5.99798	3.91967	0.0265472	0.159305	0.339144	0.0537065	-0.285437	0.108701	0.888078	0.352922
042261302HK08sLR_at	HERV_proto	HML-8	chr4:130056559-130057639	6.90803	3.91721	0.0266031	0.159453	-0.205996	-0.00490105	0.201095	0.136075	0.988206	0.285285
0X2018401ERVHsLU3I_at	HERV_proto	HERV-H	chrX:139913419-139913847	8.65966	3.91685	0.0266116	0.159466	-0.30574	-0.0150085	0.290731	0.130439	0.972206	0.295588
090312301HK01sLU5p_at	HERV_proto	HML-1	chr9:22230794-22231186	5.89665	3.91595	0.0266321	0.159531	-0.381799	-0.167879	0.21392	0.0803704	0.579793	0.568286
090218802MR413LU3_st	HERV_proto	PRIMA41	chr9:14895534-14896709	6.65452	3.91587	0.0266338	0.159532	-0.198452	0.0902681	0.28872	0.27921	0.73107	0.185616
020903301HRPBsLU3_at	HERV_proto	HERV-Pb	chr2:61960825-61961327	5.77866	3.91561	0.0266399	0.15956	-0.264937	0.18012	0.445057	0.352918	0.621541	0.173181
030032403MR525LU3_at	HERV_proto	MER52A	chr3:1600511-1601336	6.28999	3.91247	0.0267118	0.159805	-0.384968	-0.253	0.131968	0.0857994	0.348667	0.775275
011044001ERVTsLU3_st	HERV_proto	HERV-T	chr1:78200128-78200628	6.19352	3.91231	0.0267155	0.159805	0.0290898	0.318264	0.289174	0.924607	0.134201	0.316244
081323701MR84sLU3_at	HERV_proto	MER84	chr8:89944219-89944639	6.97223	3.9123	0.0267157	0.159805	0.301683	0.208266	-0.0934163	0.0884727	0.320468	0.804421
190249803HK08sLU5_st	HERV_proto	HML-8	chr19:22734046-22734965	5.88419	3.91117	0.0267416	0.159855	-0.395131	-0.0634349	0.331696	0.108815	0.886204	0.354938
080604001ERVIsLU3_st	HERV_proto	HERV-I	chr8:39415606-39415876	5.73099	3.90778	0.0268196	0.160076	0.349515	0.158394	-0.191121	0.0803762	0.564351	0.582336
130428701ERV9sLU3p_at	HERV_proto	ERV9	chr13:47102466-47103065	5.94301	3.9075	0.0268259	0.160105	0.180064	0.270569	0.0905045	0.296279	0.0936791	0.782994
160022301HK07sLU3p_at	HERV_proto	HML-7	chr16:3205535-3206652	6.34089	3.90669	0.0268446	0.1602	0.155063	0.339213	0.18415	0.496083	0.0864538	0.585718
140027003HRRBsLU5_at	HERV_proto	HERV-Rb	chr14:20998008-20998211	5.8852	3.90378	0.0269119	0.160481	-0.291533	-0.00928741	0.282246	0.135043	0.983353	0.289715
081573101ERVLsLU3_st	HERV_proto	HERV-L	chr8:106092546-106092845	5.19011	3.90137	0.0269676	0.160659	-0.478041	-0.617036	-0.138995	0.226513	0.108136	0.873256
020923001ERV95LU3p_at	HERV_proto	ERV9	chr2:63322094-63328191	5.91485	3.90087	0.0269794	0.160686	0.369345	0.198103	-0.171241	0.0804985	0.471405	0.661001
041932103ERVPsLU3_at	HERV_proto	HERV-P	chr4:109495358-109495960	6.00193	3.89775	0.0270516	0.160949	0.190082	0.434054	0.243973	0.518491	0.0874012	0.567829
011031103MR52sLU3_at	HERV_proto	MER52A	chr1:77104707-77105481	5.72055	3.89236	0.0271774	0.161382	0.561891	0.251265	-0.310627	0.0812835	0.572437	0.57752
190092702ERVTsLR_st	HERV_proto	HERV-T	chr19:9784066-9785035	7.31158	3.89233	0.027178	0.161382	0.278222	-0.0310341	-0.309256	0.172778	0.937036	0.243973
101149502MR41sLRp_at	HERV_proto	PRIMA41	chr10:80966667-80967750	6.46103	3.89178	0.027191	0.161417	-0.401139	-0.311922	0.0892171	0.100309	0.258568	0.875249
101588802MR52env_st	HERV_proto	MER52A	chr10:112239688-112241018	5.54249	3.89001	0.0272323	0.161536	0.234607	0.216514	-0.0180928	0.125883	0.186089	0.966941
110258301HS49sLRp_at	HERV_proto	HERV-HS49C23	chr11:20280038-20280285	6.87204	3.88845	0.0272689	0.161633	0.362715	0.238068	-0.124648	0.0868458	0.351662	0.775349
032041503ERVWenv_st	HERV_proto	HERV-W	chr3:131196861-131199104	5.90289	3.88793	0.027281	0.161683	0.2968	0.0167716	-0.280029	0.130502	0.967671	0.301609
090860001HK09pol_at	HERV_proto	HML-9	chr9:75163812-75164323	6.07439	3.8878	0.0272842	0.161685	0.178231	0.319202	0.14097	0.389035	0.0878341	0.682635
170005203ERVIsLU3_st	HERV_proto	HERV-I	chr17:756001-756496	5.88441	3.88693	0.0273044	0.161762	0.00995875	-0.25734	-0.267299	0.971827	0.171903	0.266063
081547301ERVWsLU3_at	HERV_proto	HERV-W	chr8:104468549-104469317	7.49473	3.8775	0.0275269	0.162668	-0.197599	0.0897795	0.287379	0.28196	0.733044	0.189376
140088003HFRDsLU5_at	HERV_proto	HERV-FRD	chr14:25657162-25657660	6.52762	3.87348	0.0276221	0.162979	0.311565	0.118367	-0.193198	0.0851277	0.654668	0.517443
050265001HFRDsLU5_st	HERV_proto	HERV-FRD	chr5:13408022-13408509	6.28058	3.86815	0.0277492	0.163445	0.175398	0.239395	0.0639962	0.253557	0.103957	0.84071
111540707HK03pol_at	HERV_proto	HML-3	chr11:110396219-110399788	5.38947	3.86601	0.0278002	0.163591	-0.53915	-0.410238	0.128912	0.0993081	0.271996	0.862177
040479803ERVIsLU3_at	HERV_proto	HERV-I	chr4:23154840-23155328	6.24661	3.86534	0.0278163	0.163662	-0.514989	-0.194008	0.320981	0.0857484	0.659018	0.515156
180121101HS49sLU3p_at	HERV_proto	HERV-HS49C23	chr18:8308103-8308350	6.03429	3.86496	0.0278254	0.16368	-0.253394	0.102982	0.356376	0.267142	0.758458	0.194442
051394103HE41sLU3p_at	HERV_proto	HERV-E4.1	chr5:82267274-82267756	5.71158	3.86203	0.0278955	0.163945	-0.324533	-0.377539	-0.0530059	0.190248	0.126422	0.930642
161222803ERV9sLU5p_st	HERV_proto	ERV9	chr16:89435021-89435693	6.19354	3.86125	0.0279144	0.164002	0.634279	0.537355	-0.096924	0.112886	0.22184	0.923478
042362402ERVL5LR_at	HERV_proto	HERV-L	chr4:135035960-135039551	6.09531	3.85744	0.0280061	0.164351	-0.317846	0.0364091	0.354255	0.175924	0.935499	0.246333
012481908HK02gag_st	HERV_proto	HML-2	chr1:207635112-207639291	5.38641	3.8561	0.0280384	0.164452	-0.54904	-0.896195	-0.347156	0.342596	0.0923072	0.735643
120064801MR52env_at	HERV_proto	MER52A	chr12:7030881-7031841	5.48079	3.85194	0.0281389	0.164827	0.298482	0.211916	-0.0865661	0.0935778	0.310298	0.822569
170230001ERVFsLU3p_at	HERV_proto	HERV-F	chr17:18753037-18753575	6.12304	3.84751	0.0282465	0.165244	0.304467	0.123859	-0.180608	0.0849815	0.622669	0.542576
111431003HE41gag_at	HERV_proto	HERV-E4.1	chr11:103572092-103573393	5.68518	3.84653	0.0282704	0.165312	-0.340317	-0.138479	0.201837	0.0850366	0.622631	0.542682
041111403HK08sLU3_at	HERV_proto	HML-8	chr4:58742956-58744031	5.74932	3.83992	0.0284317	0.165815	0.338051	0.253684	-0.0843672	0.0993379	0.281468	0.854838
022906701MR525LU3_st	HERV_proto	MER52A	chr2:197090679-197091370	6.10866	3.8366	0.0285132	0.166078	0.282875	0.107766	-0.17511	0.0868505	0.655409	0.520958
190053503ERVTsLU3_st	HERV_proto	HERV-T	chr19:6661214-6661723	7.98647	3.83604	0.0285269	0.16615	0.221288	0.293575	0.0722871	0.242937	0.108896	0.856944
041437901HR183LU5_st	HERV_proto	HERV18	chr4:77630547-77637162	6.09533	3.83475	0.0285586	0.166243	0.275271	0.29044	0.0151685	0.161132	0.1498	0.979041
060371106ERVW5LU5_at	HERV_proto	HERV-W	chr6:24676688-24683252	8.78991	3.83371	0.0285842	0.166321	-0.0281385	0.198977	0.227115	0.894814	0.210299	0.241549
220344707MR41sLU3_st	HERV_proto	PRIMA41	chr22:45161255-45162808	5.78979	3.83185	0.02863	0.166457	0.322626	0.0727549	-0.249871	0.103232	0.8253	0.40246
040491404ERVHpol_st	HERV_proto	HERV-H	chr4:23722871-23727866	6.04438	3.83049	0.0286636	0.166564	-0.610765	-0.100243	0.510522	0.112725	0.884009	0.364122
031773602MR52env_st	HERV_proto	MER52A	chr3:111242271-111243137	5.08543	3.83035	0.028667	0.166573	-0.12888	0.47954	0.60842	0.800245	0.257179	0.21563
140904403HK08sLU3p_st	HERV_proto	HML-8	chr14:81537919-81538981	5.79478	3.83031	0.0286679	0.166573	0.103921	0.323872	0.219951	0.667367	0.0997244	0.472359
110047204HRPBpol_st	HERV_proto	HERV-Pb	chr11:4454368-4456917	5.45196	3.82589	0.0287773	0.16695	-0.300918	-0.251389	0.0495295	0.112872	0.231395	0.916119
081687103HR30sLU3orR_st	HERV_proto	HERV30	chr8:112813067-112813768	5.25827	3.82579	0.0287798	0.166952	-0.366807	-0.0283138	0.338494	0.129802	0.954238	0.318163
010577003ERVWenv_st	HERV_proto	HERV-W	chr1:46385782-46391318	5.58681	3.82046	0.0289124	0.167458	0.375194	0.23125	-0.143945	0.0874349	0.394822	0.740041
021883802HR185LU5_at	HERV_proto	HERV18	chr2:127830883-127833345	7.12152	3.81961	0.0289335	0.167538	-0.00415124	0.213544	0.217695	0.986633	0.171269	0.279243
060812901MR41sLU3_at	HERV_proto	PRIMA41	chr6:56908575-56909128	9.48781	3.81853	0.0289604	0.167623	-0.0394882	0.183291	0.22278	0.839599	0.238576	0.226672
021366901ERV9sLU3p_st	HERV_proto	ERV9	chr2:95465567-95466230	7.12925	3.81805	0.0289725	0.167628	-0.247922	-0.0852642	0.162658	0.0903621	0.698538	0.491955
0X0001802ERVHsLU3I_at	HERV_proto	HERV-H	chrX:278910-279129	5.59669	3.81792	0.0289757	0.167634	-0.5062	-0.112829	0.393371	0.104281	0.828463	0.401922
060861801ERVH5LU3I_at	HERV_proto	HERV-H	chr6:62585932-62591726	6.64209	3.81594	0.0290253	0.167769	-0.2253	-0.00510197	0.220198	0.142673	0.988778	0.294228
170258804HK035LU5p_st	HERV_proto	HML-3	chr17:21077815-21080559	5.29192	3.81472	0.0290558	0.167838	0.402769	0.365343	-0.037426	0.127164	0.198806	0.958941
080214103ERVPsLU5_st	HERV_proto	HERV-P	chr8:14393168-14393775	6.01135	3.81374	0.0290803	0.16793	-0.0120227	0.355278	0.3673	0.975587	0.17619	0.274697
0X1694802HK08sLR_at	HERV_proto	HML-8	chrX:114166975-114168055	5.80009	3.81315	0.0290952	0.167981	0.312457	-0.0680093	-0.380466	0.209791	0.871244	0.226672
042959402HFRDsLU3_st	HERV_proto	HERV-FRD	chr4:171673987-171675258	5.82115	3.81174	0.0291306	0.168109	0.216267	0.324311	0.108043	0.302511	0.0996017	0.787696
023221901HS49sLRp_st	HERV_proto	HERV-HS49C23	chr2:218789312-218789712	6.14456	3.81004	0.0291732	0.168228	-0.360115	-0.250362	0.109753	0.0943168	0.325154	0.812219
041782508ERV9_st	HERV_proto	ERV9	chr4:99104739-99109953	5.71872	3.8098	0.0291793	0.168229	0.334443	0.314935	-0.0195073	0.134844	0.185334	0.97708
160975001HK033LU5p_at	HERV_proto	HML-3	chr16:74912580-74913215	5.1833	3.80906	0.029198	0.168294	0.646842	0.462158	-0.184683	0.0965568	0.310608	0.827927
130236906ERVH3LU3II_st	HERV_proto	HERV-H	chr13:34799255-34803348	5.76631	3.8071	0.0292473	0.168443	0.297035	0.254873	-0.0421619	0.118094	0.220873	0.930316
051593102ERVTsLU3_at	HERV_proto	HERV-T	chr5:95707337-95707826	5.85846	3.80472	0.0293074	0.168637	-0.435195	-0.360349	0.0748459	0.112832	0.237052	0.91203
022526603ERVFsLU3p_st	HERV_proto	HERV-F	chr2:172600496-172601113	5.85877	3.80366	0.0293341	0.168705	0.374617	0.280464	-0.0941525	0.10124	0.286382	0.854345
060024302MR523LU5_at	HERV_proto	MER52A	chr6:2191382-2192613	5.61086	3.80333	0.0293426	0.168737	0.365687	0.303721	-0.0619661	0.113318	0.235756	0.913602
050752709HK053LU3orR_st	HERV_proto	HML-5	chr5:37086386-37094262	5.72544	3.80227	0.0293693	0.168841	-0.504174	-0.276579	0.227595	0.0856572	0.466397	0.677384
043018603HFRDsLU3_at	HERV_proto	HERV-FRD	chr4:175291956-175292611	5.62373	3.80212	0.0293733	0.168853	-0.167933	0.171444	0.339377	0.460641	0.512646	0.179884
011251003HK08sLU3_at	HERV_proto	HML-8	chr1:91483801-91484891	5.71077	3.79618	0.029524	0.169463	0.260635	0.336246	0.0756117	0.233946	0.114632	0.875277
022666301ERVLsLU3_st	HERV_proto	HERV-L	chr2:183167013-183167559	5.9387	3.79614	0.0295251	0.169463	-0.0782001	0.294354	0.372554	0.803613	0.259158	0.220269
190404201PRM4sLU5p_at	HERV_proto	PRIMA4	chr19:35486630-35487035	6.23554	3.7858	0.0297897	0.170256	-0.562503	-0.56492	-0.00241694	0.151096	0.166847	0.998494
0X1716104HE415LU3p_st	HERV_proto	HERV-E4.1	chrX:115922888-115924172	7.07	3.78541	0.0297998	0.170271	0.20888	0.221061	0.0121811	0.165205	0.152718	0.978273
160097903ERVIsLU3_st	HERV_proto	HERV-I	chr16:8129227-8129711	6.46504	3.78185	0.0298915	0.1706	0.312979	0.105151	-0.207828	0.0929292	0.710159	0.488562
060371106ERVW5LU5_st	HERV_proto	HERV-W	chr6:24676688-24683252	6.74804	3.78183	0.0298918	0.1706	0.249044	0.247248	-0.00179597	0.148308	0.17052	0.997537
020618103HK01sLU5p_at	HERV_proto	HML-1	chr2:41209985-41210556	6.17103	3.78065	0.0299223	0.170657	-0.441178	-0.44138	-0.000201698	0.150413	0.168384	0.999818
011601701HR30sLU5_st	HERV_proto	HERV30	chr1:115527970-115528678	6.3595	3.77983	0.0299435	0.170704	-0.249641	0.0414649	0.291105	0.196888	0.904239	0.241275
101533401ERV95LU3p_at	HERV_proto	ERV9	chr10:109041033-109047842	5.35336	3.77747	0.0300046	0.170893	0.246723	0.355834	0.109111	0.285481	0.104505	0.811565
170816202HFRDsLU3_at	HERV_proto	HERV-FRD	chr17:76789161-76789724	6.41439	3.7763	0.0300349	0.170946	0.437636	0.527942	0.0903051	0.208921	0.125936	0.913019
0Y0135502ERVHsLU3I_at	HERV_proto	HERV-H	chrY:12368820-12369229	8.18976	3.77593	0.0300445	0.17096	-0.219604	0.00201055	0.221615	0.152948	0.99582	0.286673
0X1767202RRHIsLU3_at	HERV_proto	RRHERVI	chrX:120224285-120224762	8.26506	3.77459	0.0300793	0.171127	-0.101778	0.196727	0.298504	0.645459	0.359406	0.194401
031326302MR413LU3_st	HERV_proto	PRIMA41	chr3:81550078-81551026	5.96012	3.771	0.0301726	0.171454	0.0796847	0.240874	0.161189	0.657996	0.102334	0.485347
180723503ERVWsLU5_at	HERV_proto	HERV-W	chr18:54386592-54387383	11.0231	3.76966	0.0302075	0.171581	-0.00966284	0.158723	0.168386	0.956246	0.188489	0.270422
110837502HK085LR_st	HERV_proto	HML-8	chr11:60217545-60223953	5.45949	3.76902	0.0302242	0.171651	0.401673	0.0651163	-0.336557	0.116654	0.887413	0.368021
101035703MR41sLU5p_st	HERV_proto	PRIMA41	chr10:72032645-72033200	5.59171	3.76648	0.0302907	0.171887	-0.316884	-0.0145284	0.302356	0.140235	0.974769	0.309716
131013803HK08sLU5_st	HERV_proto	HML-8	chr13:81524601-81525643	6.07211	3.76643	0.0302919	0.171887	0.0827226	0.438852	0.35613	0.828822	0.12313	0.38504
042766601HK07sLU3p_at	HERV_proto	HML-7	chr4:160364606-160365879	5.7535	3.76462	0.0303394	0.172019	0.266189	0.543335	0.277146	0.468676	0.0940474	0.625862
030333001HFRDgag_st	HERV_proto	HERV-FRD	chr3:19491189-19491463	8.3543	3.75838	0.0305033	0.172644	-0.315431	-0.221165	0.0942662	0.0979837	0.32504	0.81814
101673501HK03pol_st	HERV_proto	HML-3	chr10:118612442-118615741	5.18279	3.75446	0.0306067	0.172973	0.458006	0.23424	-0.223765	0.0873735	0.509245	0.645809
0Y0158802HK08sLR_st	HERV_proto	HML-8	chrY:13873584-13874651	6.13872	3.75289	0.0306483	0.173105	0.280769	-0.0484062	-0.329175	0.200633	0.900308	0.242601
031145801HK08sLU5_st	HERV_proto	HML-8	chr3:72075567-72076547	5.50991	3.7495	0.0307383	0.173314	-0.452971	-0.0565198	0.396451	0.124621	0.919314	0.350506
101514601PRM4sLU5p_st	HERV_proto	PRIMA4	chr10:108150896-108151174	5.86181	3.74757	0.0307896	0.173527	0.222065	0.311434	0.0893692	0.274576	0.108849	0.828545
100524503ERVHpol_at	HERV_proto	HERV-H	chr10:35401889-35408752	5.45914	3.74406	0.0308831	0.17381	0.285168	0.351327	0.0661586	0.219047	0.124656	0.902721
091624002ERVFsLRp_at	HERV_proto	HERV-F	chr9:122446877-122447424	5.31898	3.74397	0.0308855	0.17381	-0.437855	0.0324221	0.470277	0.172394	0.960227	0.268919
080838502ERVHsLU3I_at	HERV_proto	HERV-H	chr8:57941796-57942138	5.48504	3.74274	0.0309184	0.173884	-0.519063	-0.454737	0.0643262	0.125255	0.217923	0.941054
150598702ERVLsLU3_st	HERV_proto	HERV-L	chr15:69785374-69785883	5.98428	3.74189	0.030941	0.173958	0.313804	0.0176469	-0.296157	0.139536	0.968644	0.316525
052265903ERVFsLU3p_st	HERV_proto	HERV-F	chr5:140611020-140611605	7.71167	3.74127	0.0309575	0.174019	-0.0355649	-0.353282	-0.317717	0.918225	0.14449	0.33941
040029002ERVLsLU3_st	HERV_proto	HERV-L	chr4:2400517-2400947	6.19348	3.73702	0.0310714	0.174342	0.226166	0.512792	0.286626	0.525509	0.0967816	0.582831
012625201MR52env_at	HERV_proto	MER52A	chr1:218323360-218324064	5.60167	3.73577	0.0311052	0.174472	0.300884	0.464978	0.164094	0.323165	0.102396	0.77282
080373501HFRDgag_at	HERV_proto	HERV-FRD	chr8:24378068-24378394	6.26664	3.73482	0.0311306	0.174563	0.238438	0.0923749	-0.146063	0.0916587	0.653424	0.534385
032080801XA34gag_at	HERV_proto	HERV-XA34	chr3:133430496-133434918	5.6221	3.73427	0.0311455	0.174595	-0.199261	-0.389551	-0.19029	0.447698	0.0959731	0.647049
080506302HL66sLU3orR_st	HERV_proto	HERV-L66	chr8:33308540-33309409	5.89033	3.72985	0.0312647	0.174972	-0.398487	-0.0838969	0.31459	0.111133	0.843003	0.401995
020928102HK08sLR_at	HERV_proto	HML-8	chr2:63746054-63747128	7.14244	3.72887	0.0312912	0.175079	-0.226199	0.0676266	0.293826	0.241929	0.823924	0.221598
0Y0224801HE41sLU3p_at	HERV_proto	HERV-E4.1	chrY:16840107-16840581	7.73372	3.72556	0.0313809	0.17529	-0.126031	0.0683123	0.194343	0.322802	0.694542	0.197355
080320902ERVFsLU3p_at	HERV_proto	HERV-F	chr8:20660404-20660867	7.21788	3.72419	0.0314181	0.175428	-0.352929	-0.278705	0.0742243	0.111432	0.265812	0.88759
062102301HS49sLU3p_st	HERV_proto	HERV-HS49C23	chr6:145659663-145660070	5.74002	3.72202	0.0314772	0.175629	-0.417951	0.013645	0.431596	0.162894	0.984008	0.283632
042765503HK073LU3p_st	HERV_proto	HML-7	chr4:160255880-160257145	5.30625	3.72145	0.0314928	0.17569	-0.297449	-0.390284	-0.0928347	0.247195	0.117479	0.867201
011827402HK055LU5_at	HERV_proto	HML-5	chr1:158958798-158959644	5.57137	3.71593	0.0316434	0.176122	0.294244	0.348304	0.05406	0.206289	0.133639	0.923642
101049601HK01sLU5p_st	HERV_proto	HML-1	chr10:73662431-73662712	5.57018	3.71586	0.0316453	0.176122	0.396029	0.181697	-0.214331	0.0898117	0.570799	0.600506
0Y0224801HE41sLU3p_st	HERV_proto	HERV-E4.1	chrY:16840107-16840581	6.49086	3.71203	0.0317505	0.176508	-0.227159	0.0529582	0.280117	0.221866	0.86411	0.234397
081849701HFRDsLU3_at	HERV_proto	HERV-FRD	chr8:122284550-122285146	7.7942	3.71023	0.0317999	0.176663	0.0163439	0.180088	0.163744	0.927311	0.149235	0.33728
012253802ERVLsLR_at	HERV_proto	HERV-L	chr1:190210698-190211194	6.20419	3.70925	0.031827	0.176745	-0.181725	-0.354823	-0.173098	0.448722	0.0974447	0.649314
090818203ERVFsLU3p_st	HERV_proto	HERV-F	chr9:72322883-72323432	7.60072	3.70802	0.0318607	0.176829	-0.494231	-0.30355	0.190681	0.0932856	0.406547	0.743086
032197602HR18sLU5_at	HERV_proto	HERV18	chr3:141652504-141652801	6.09542	3.70724	0.0318823	0.176897	-0.341059	-0.365089	-0.0240303	0.17403	0.15587	0.973839
032371801MR52env_at	HERV_proto	MER52A	chr3:152683995-152685271	5.40683	3.70654	0.0319015	0.176918	-0.221477	-0.351721	-0.130243	0.339625	0.102788	0.757671
051452603HFRDsLU5_st	HERV_proto	HERV-FRD	chr5:85812587-85813580	5.45843	3.70534	0.0319347	0.177021	-0.223154	-0.356534	-0.13338	0.342889	0.102554	0.754408
022526603ERVFsLU3p_at	HERV_proto	HERV-F	chr2:172600496-172601113	6.15368	3.70497	0.0319449	0.177043	0.387201	0.391683	0.00448253	0.158476	0.171107	0.995888
062157501ERVLsLR_st	HERV_proto	HERV-L	chr6:149129163-149129551	5.37528	3.70378	0.0319778	0.177144	0.350522	0.21222	-0.138303	0.0929981	0.414974	0.735985
181102701HADPsLU5p_at	HERV_proto	HERV-ADP	chr18:76338335-76338759	6.95832	3.69886	0.0321144	0.177539	-0.196894	-0.228412	-0.0315182	0.200813	0.138482	0.93385
020999003HK01env_at	HERV_proto	HML-1	chr2:68606486-68606838	5.52178	3.69733	0.032157	0.177663	0.179062	-0.18035	-0.359411	0.464512	0.524715	0.189851
062043204HR30sLU5_at	HERV_proto	HERV30	chr6:142014654-142015355	6.272	3.69456	0.0322342	0.177953	0.337126	0.48485	0.147723	0.291018	0.109939	0.815612
190485101HFRDsLU3_st	HERV_proto	HERV-FRD	chr19:42613563-42614286	6.00942	3.69321	0.0322718	0.178084	0.147201	0.3172	0.169999	0.502754	0.0988665	0.607201
012678101ERVPsLU3_at	HERV_proto	HERV-P	chr1:221714229-221714848	5.7056	3.68987	0.0323654	0.178395	0.408439	0.408087	-0.000352356	0.156396	0.176082	0.999753
060027102MR52sLR_st	HERV_proto	MER52A	chr6:2319252-2320248	5.19552	3.68955	0.0323743	0.178425	-0.541011	-0.191737	0.349274	0.096582	0.693252	0.510023
180875701HK07sLU3p_st	HERV_proto	HML-7	chr18:64144674-64145568	5.46373	3.68758	0.0324296	0.178619	-0.325918	-0.16812	0.157798	0.0908993	0.509469	0.653901
040794501HFRDsLR_at	HERV_proto	HERV-FRD	chr4:38054598-38055285	5.84272	3.68519	0.0324966	0.17891	0.354848	0.111758	-0.24309	0.100602	0.738159	0.480009
043187604HL663LU3_at	HERV_proto	HERV-L66	chr4:186359015-186359948	5.96379	3.68496	0.0325032	0.178928	0.222533	0.277057	0.054524	0.22773	0.127358	0.89841
110370803ERVLsLU3_st	HERV_proto	HERV-L	chr11:26280300-26280741	5.51062	3.68401	0.0325299	0.178993	0.305778	0.275577	-0.0302003	0.134006	0.211735	0.95659
021878407HK05dUTPase_st	HERV_proto	HML-5	chr2:127369875-127375395	5.409	3.68332	0.0325493	0.179044	-0.280641	0.0289015	0.309543	0.184948	0.94419	0.266845
180427106ERVHgag_st	HERV_proto	HERV-H	chr18:35356138-35361791	5.53367	3.68277	0.0325648	0.179085	0.345914	0.346778	0.000863339	0.157732	0.175647	0.999289
020212701ERVH5LU3_st	HERV_proto	HERV-H	chr2:12569680-12575439	5.86025	3.68244	0.0325741	0.179095	0.340511	0.333207	-0.0073038	0.15157	0.183124	0.992641
012024003ERVHsLU3I_st	HERV_proto	HERV-H	chr1:173448415-173448870	6.12075	3.67836	0.0326895	0.179497	0.236702	0.212984	-0.0237178	0.134094	0.212906	0.955928
0Y0035406ERVL3LU3_st	HERV_proto	HERV-L	chrY:4208290-4214953	5.85362	3.67796	0.032701	0.179533	0.449137	0.276224	-0.172913	0.0950134	0.408274	0.745163
012964203MR41sLU3_st	HERV_proto	PRIMA41	chr1:239235398-239235957	8.36578	3.67723	0.0327216	0.179587	-0.0449789	0.153105	0.198084	0.787157	0.281085	0.227478
140610701HR46sLU3p_at	HERV_proto	HERV46	chr14:59900550-59901175	5.53897	3.67653	0.0327414	0.179634	-0.184685	-0.326117	-0.141433	0.39796	0.100916	0.701957
072194703ERVPsLU3_at	HERV_proto	HERV-P	chr7:155200242-155201142	7.01877	3.67559	0.0327682	0.179739	-0.244825	-0.0833709	0.161454	0.0986432	0.710081	0.50117
032020108HK09env_st	HERV_proto	HML-9	chr3:129901269-129907337	5.30492	3.67448	0.0327995	0.179851	-0.353056	-0.582156	-0.2291	0.361771	0.103195	0.738204
190611207HK06uLRp_at	HERV_proto	HML-6	chr19:51804792-51811596	8.44498	3.67213	0.0328664	0.180082	-0.281886	-0.0868838	0.195002	0.102105	0.745474	0.476076
170133502ERV9sLRp_at	HERV_proto	ERV9	chr17:12238865-12239409	5.78148	3.67178	0.0328763	0.180082	-0.112047	0.218073	0.330121	0.652765	0.367517	0.204753
032595101HK01sLU3p_at	HERV_proto	HML-1	chr3:165921093-165921505	6.4696	3.66998	0.0329277	0.180242	0.253878	0.220574	-0.0333044	0.128522	0.228141	0.937637
040838901ERVLsLR_at	HERV_proto	HERV-L	chr4:41268959-41269252	6.28472	3.66824	0.0329773	0.180413	-0.327966	-0.0376225	0.290343	0.131778	0.928331	0.353425
042708102HFRDsLR_at	HERV_proto	HERV-FRD	chr4:156571071-156571798	5.35361	3.66731	0.0330039	0.180487	-0.315475	0.146794	0.462269	0.302321	0.736359	0.209011
010062401HFRDsLU3_at	HERV_proto	HERV-FRD	chr1:4823258-4823483	5.71735	3.66606	0.0330398	0.180606	-0.275547	-0.290094	-0.0145476	0.17202	0.163052	0.980796
0X0938701ERVFenv_at	HERV_proto	HERV-F	chrX:47936080-47937070	6.21507	3.66306	0.0331257	0.180827	0.288852	0.346837	0.0579852	0.215294	0.134859	0.916609
160232101ERVHsLU3II_st	HERV_proto	HERV-H	chr16:15409322-15409660	5.60737	3.66113	0.0331812	0.180998	0.268883	0.27516	0.00627671	0.164374	0.171313	0.991873
041909301HR18sLU5_at	HERV_proto	HERV18	chr4:107710495-107711035	5.71302	3.65409	0.0333843	0.181656	-0.434456	-0.273905	0.160551	0.0975443	0.396203	0.761081
080823102HFRDuLR_at	HERV_proto	HERV-FRD	chr8:57202533-57222203	5.3188	3.65331	0.0334071	0.181715	-0.165389	0.249516	0.414905	0.58172	0.4236	0.198894
012973802ERVLsLR_at	HERV_proto	HERV-L	chr1:239921634-239922171	5.84811	3.65157	0.0334576	0.181834	0.251511	0.269469	0.0179585	0.178124	0.159917	0.973839
072114009HK063LRp_at	HERV_proto	HML-6	chr7:150583408-150586070	5.15105	3.64947	0.0335185	0.182057	-0.485985	-0.440951	0.045034	0.137573	0.212136	0.959697
0X1996701HFRDgag_at	HERV_proto	HERV-FRD	chrX:138278977-138279299	6.62177	3.64659	0.0336023	0.182356	0.104079	0.367701	0.263622	0.721693	0.115855	0.45791
200753701ERVTsLU3_at	HERV_proto	HERV-T	chr20:47199987-47200474	7.10282	3.6447	0.0336575	0.182533	-0.368522	-0.281127	0.087395	0.112232	0.290825	0.869844
150922103ERVLsLR_st	HERV_proto	HERV-L	chr15:94301381-94303601	6.3597	3.64194	0.0337382	0.182799	0.441516	0.515936	0.07442	0.2072	0.141555	0.930654
0Y0153103MR41sLU5p_at	HERV_proto	PRIMA41	chrY:13495893-13496544	6.45399	3.64128	0.0337575	0.18286	0.293961	0.10915	-0.18481	0.0981745	0.677328	0.528088
011246702HK05gag_at	HERV_proto	HML-5	chr1:91217603-91221324	5.43541	3.63918	0.033819	0.183055	-0.421468	-0.158503	0.262965	0.0979837	0.671451	0.532402
130565805ERVHpol_st	HERV_proto	HERV-H	chr13:55578226-55584087	6.68805	3.6362	0.0339065	0.183313	0.297713	0.272506	-0.0252071	0.140047	0.210139	0.964139
190215905ERVHgag_at	HERV_proto	HERV-H	chr19:20518833-20524471	7.39273	3.63277	0.0340076	0.183685	-0.349049	-0.013757	0.335292	0.150579	0.979774	0.321057
051262204ERV9_st	HERV_proto	ERV9	chr5:72926056-72935108	6.08298	3.62926	0.0341114	0.183994	0.373159	0.296777	-0.0763818	0.118098	0.27119	0.893816
022906704MR523LU5_st	HERV_proto	MER52A	chr2:197090679-197091370	6.12165	3.62821	0.0341425	0.184092	0.0587086	0.432573	0.373865	0.886533	0.144754	0.36723
012978803MR41sLU3_st	HERV_proto	PRIMA41	chr1:240082039-240082558	6.45391	3.62819	0.0341429	0.184092	0.257453	0.0237184	-0.233734	0.139049	0.945569	0.346101
061878702HFRDsLU3_at	HERV_proto	HERV-FRD	chr6:131386834-131387286	5.84847	3.62514	0.0342335	0.184295	0.0445221	0.310973	0.266451	0.879434	0.143124	0.371788
170825706HRPB5LU3_at	HERV_proto	HERV-Pb	chr17:77168175-77174954	5.72332	3.62509	0.0342348	0.184295	0.0181852	0.206622	0.188437	0.93076	0.156436	0.344688
080785803MR525LR_st	HERV_proto	MER52A	chr8:54710185-54711041	7.02998	3.625	0.0342376	0.184301	-0.20721	0.00310795	0.210317	0.164799	0.993026	0.299427
040608202HFRDsLR_st	HERV_proto	HERV-FRD	chr4:29558083-29558801	5.24051	3.62477	0.0342445	0.184312	-0.0941727	0.36844	0.462612	0.815859	0.270982	0.239565
120864402HE41env_st	HERV_proto	HERV-E4.1	chr12:68545349-68547978	6.19123	3.62463	0.0342487	0.184318	0.284418	0.00708892	-0.277329	0.154879	0.988027	0.315528
120241203HFRDsLU3_st	HERV_proto	HERV-FRD	chr12:18983728-18984431	5.52358	3.62151	0.0343414	0.18466	0.111852	0.319488	0.207636	0.642247	0.109902	0.511751
101533702MR52sLR_at	HERV_proto	MER52A	chr10:109060407-109060842	6.74989	3.61701	0.0344758	0.185123	0.0775613	0.234084	0.156523	0.66539	0.112007	0.499109
020570901ERVL5LU3_at	HERV_proto	HERV-L	chr2:37663702-37665139	7.8525	3.61455	0.0345496	0.18533	0.271823	0.225122	-0.0467009	0.124438	0.253313	0.914347
0X0586102MR523LU5_at	HERV_proto	MER52A	chrX:30150094-30150341	6.74335	3.6139	0.0345692	0.185371	0.27613	0.0357838	-0.240346	0.132272	0.917002	0.365856
120560801HK053LU5_at	HERV_proto	HML-5	chr12:43976280-43981167	5.8482	3.61198	0.0346268	0.185576	-0.201917	0.292061	0.493978	0.572377	0.437185	0.2021
042024301HE41sLU3p_at	HERV_proto	HERV-E4.1	chr4:115950382-115951238	5.74197	3.61184	0.0346312	0.18559	-0.27607	-0.455671	-0.179601	0.367006	0.107188	0.739821
012923702ERVLsLU3_st	HERV_proto	HERV-L	chr1:237199403-237199713	6.58	3.61166	0.0346365	0.18561	-0.121414	0.161186	0.2826	0.547691	0.458997	0.200579
012214807ERV9_at	HERV_proto	ERV9	chr1:188257132-188263862	5.79869	3.60945	0.0347029	0.185805	0.286382	0.326523	0.0401406	0.201386	0.14913	0.943154
150633603MR525LU3_st	HERV_proto	MER52A	chr15:72504356-72504829	5.62332	3.60532	0.0348276	0.186198	0.438259	0.308233	-0.130026	0.107006	0.336934	0.824466
110861802HK063LRp_at	HERV_proto	HML-6	chr11:62049834-62055874	5.87688	3.6021	0.0349254	0.186571	-0.346575	-0.0120526	0.334523	0.153965	0.982517	0.322393
010132103HK07sLU5p_st	HERV_proto	HML-7	chr1:9124260-9125152	5.57169	3.60055	0.0349724	0.186763	0.189309	0.429629	0.24032	0.535659	0.10539	0.591824
042670703ERVFsLU3p_at	HERV_proto	HERV-F	chr4:154848096-154848658	6.43848	3.59515	0.0351367	0.187352	0.288072	0.214765	-0.0733069	0.112832	0.307643	0.856301
031365904HR18pro_at	HERV_proto	HERV18	chr3:83500375-83504820	5.44246	3.59424	0.0351646	0.187457	-0.229301	-0.428788	-0.199487	0.433912	0.105175	0.676492
042898801PBLAsLU3p_st	HERV_proto	PABL-A	chr4:167930715-167931328	5.28412	3.59342	0.0351897	0.187469	-0.411532	-0.519741	-0.108209	0.240644	0.132081	0.891576
160793906ERVL3LU3_st	HERV_proto	HERV-L	chr16:60846981-60853639	5.92037	3.59067	0.0352738	0.187694	-0.27207	0.103816	0.375886	0.279944	0.781502	0.225107
081865401HRFB3LU5_st	HERV_proto	HERV-Fb	chr8:122830053-122836867	5.4991	3.58838	0.0353441	0.187936	0.534707	0.206243	-0.328464	0.100437	0.663833	0.544634
180649501ERVTsLU3_at	HERV_proto	HERV-T	chr18:50408167-50408730	5.3865	3.58826	0.0353479	0.187944	-0.254874	-0.205433	0.0494409	0.122289	0.268501	0.901572
0X2061001HE41sLU3p_at	HERV_proto	HERV-E4.1	chrX:142273471-142273981	6.88236	3.58635	0.0354066	0.188097	-0.318372	-0.132105	0.186267	0.0988128	0.629439	0.569871
131407407HK055LU3orR_at	HERV_proto	HML-5	chr13:102668078-102672557	5.69657	3.58588	0.0354211	0.188123	-0.261865	-0.0548598	0.207005	0.12001	0.84786	0.415239
050568903ERVWsLU3_at	HERV_proto	HERV-W	chr5:27815926-27816718	5.39492	3.58581	0.0354232	0.188123	0.314205	0.158077	-0.156128	0.0967354	0.531043	0.648255
052397001MR84sLU3_st	HERV_proto	MER84	chr5:151269526-151269954	5.82867	3.58522	0.0354414	0.188164	-0.0830788	-0.25139	-0.168311	0.667847	0.114222	0.500706
081070001HFRDsLU3_st	HERV_proto	HERV-FRD	chr8:73888447-73889038	5.83116	3.58178	0.0355475	0.188437	0.311465	0.196902	-0.114564	0.102105	0.400925	0.765852
100348505HR30pro_at	HERV_proto	HERV30	chr10:23296192-23302161	7.88457	3.58177	0.0355477	0.188437	-0.330712	-0.199569	0.131143	0.100149	0.427703	0.739138
160490402ERVLsLR_st	HERV_proto	HERV-L	chr16:29007138-29007802	6.39876	3.58027	0.0355942	0.188588	0.197985	0.271832	0.073847	0.277867	0.122105	0.845212
141128203HFRD3LU3_at	HERV_proto	HERV-FRD	chr14:92571888-92573339	5.47228	3.57955	0.0356165	0.188662	0.13892	0.208586	0.0696667	0.32124	0.114222	0.795015
040968201HFRDgag_st	HERV_proto	HERV-FRD	chr4:48105445-48105708	7.80676	3.57944	0.0356198	0.188662	-0.219906	-0.305442	-0.0855358	0.283267	0.120987	0.83857
140147703HK08sLU3_st	HERV_proto	HML-8	chr14:29506421-29507503	5.83567	3.57315	0.0358153	0.18926	-0.435276	-0.000966942	0.434309	0.163994	0.999033	0.311815
011523609HK08env_at	HERV_proto	HML-8	chr1:109702622-109709639	6.28949	3.56976	0.0359211	0.18953	-0.0680845	0.281174	0.349258	0.827105	0.27096	0.247671
043172702HADPsLU3orR_at	HERV_proto	HERV-ADP	chr4:185232092-185232541	5.84042	3.56887	0.0359487	0.189649	0.253629	0.223244	-0.0303856	0.137337	0.231882	0.945584
031433501ERVFsLU3p_st	HERV_proto	HERV-F	chr3:87543382-87543832	6.01225	3.56812	0.0359721	0.1897	-0.230114	0.199476	0.429589	0.435052	0.574847	0.203232
210500801MR52env_at	HERV_proto	MER52A	chr21:36820224-36820843	6.18931	3.56383	0.0361066	0.190185	-0.00932753	-0.277292	-0.267964	0.975767	0.176323	0.326402
080690702ERVLsLU3_st	HERV_proto	HERV-L	chr8:49020602-49021037	5.64332	3.56284	0.0361378	0.190288	0.130334	0.348275	0.217941	0.615594	0.111684	0.537044
170309802ERVTsLR_st	HERV_proto	HERV-T	chr17:30594444-30595336	5.64858	3.56133	0.0361853	0.190406	0.109941	-0.221966	-0.331907	0.668234	0.370857	0.217733
050884005HK03dUTPase_st	HERV_proto	HML-3	chr5:44985920-44990332	5.98644	3.5612	0.0361893	0.190408	-0.275136	-0.310951	-0.0358151	0.201949	0.154777	0.948053
020246801MR52env_at	HERV_proto	MER52A	chr2:14254944-14255717	7.66687	3.55961	0.0362395	0.190525	0.43277	0.498835	0.0660655	0.20856	0.150667	0.938131
170082802ERVTsLU3_at	HERV_proto	HERV-T	chr17:8874624-8875355	6.5989	3.55834	0.0362795	0.190674	-0.559298	-0.564343	-0.00504476	0.168102	0.184128	0.996942
031896701HFRD5LU3_st	HERV_proto	HERV-FRD	chr3:120505447-120508001	6.34345	3.55765	0.0363013	0.190754	-0.231314	0.0213873	0.252701	0.191457	0.951408	0.282331
051683702HK08sLR_st	HERV_proto	HML-8	chr5:101512611-101513414	5.72195	3.55641	0.0363405	0.190907	0.359219	0.270764	-0.0884547	0.116345	0.305371	0.864115
0X1724001ERVLsLU3_st	HERV_proto	HERV-L	chrX:116771219-116771595	5.48836	3.55446	0.0364022	0.191109	0.25158	0.395607	0.144028	0.346867	0.113023	0.770598
012735602HK08sLR_at	HERV_proto	HML-8	chr1:224969626-224970683	5.99699	3.54852	0.0365908	0.191764	-0.33802	-0.26025	0.0777691	0.119269	0.294869	0.876922
180723503ERVWsLU5_st	HERV_proto	HERV-W	chr18:54386592-54387383	9.71469	3.54565	0.0366823	0.192085	0.0796253	0.240295	0.160669	0.668984	0.116989	0.504618
140027002HRRBsLR_at	HERV_proto	HERV-Rb	chr14:20998008-20998211	5.23069	3.54109	0.0368285	0.192534	-0.511483	-0.0902381	0.421244	0.128456	0.878891	0.399094
160976602HFRDsLU3_st	HERV_proto	HERV-FRD	chr16:75129833-75130773	6.32376	3.53836	0.0369159	0.192753	-0.148039	-0.439883	-0.291843	0.663473	0.116959	0.508514
071775502HK08sLR_st	HERV_proto	HML-8	chr7:126704099-126705178	5.36449	3.5379	0.0369307	0.192795	0.223322	0.402143	0.17882	0.418899	0.10942	0.699545
0X2288001HK01sLU5p_at	HERV_proto	HML-1	chrX:155803246-155803806	5.81617	3.53706	0.0369577	0.192901	-0.417506	-0.060303	0.357203	0.134495	0.906197	0.381487
160932201MR41sLU3_st	HERV_proto	PRIMA41	chr16:71263425-71264033	5.60489	3.53491	0.0370273	0.193105	0.33752	0.235324	-0.102196	0.110797	0.349204	0.821573
0Y0133001HFRDsLU3_st	HERV_proto	HERV-FRD	chrY:12299504-12300064	5.72197	3.53379	0.0370632	0.193223	-0.292399	-0.186201	0.106198	0.105136	0.401134	0.772246
022860809HADP5LU5p_st	HERV_proto	HERV-ADP	chr2:194154757-194163158	8.09399	3.53236	0.0371093	0.193374	0.109203	0.217459	0.108256	0.472647	0.10891	0.651078
040908503HFRD3LR_at	HERV_proto	HERV-FRD	chr4:44777378-44778471	9.61321	3.53189	0.0371246	0.193414	-0.188587	0.0600885	0.248675	0.264045	0.818266	0.239613
060693402HK08sLR_st	HERV_proto	HML-8	chr6:48152309-48153325	6.06967	3.53109	0.0371503	0.193439	0.254933	0.314121	0.0591878	0.235611	0.140563	0.905564
030564802ERVL3LU3_at	HERV_proto	HERV-L	chr3:32208013-32209130	6.65177	3.52975	0.0371939	0.193551	0.17462	0.285457	0.110836	0.368369	0.112815	0.74961
150158201MR52env_at	HERV_proto	MER52A	chr15:31469184-31469423	5.67545	3.52773	0.0372595	0.19376	-0.131309	0.14233	0.273639	0.496836	0.517833	0.207863
071668101HK07sLU3p_at	HERV_proto	HML-7	chr7:120109697-120110763	5.97043	3.52537	0.037336	0.193963	0.13666	0.262812	0.126153	0.454528	0.10942	0.668331
200200701MR52env_at	HERV_proto	MER52A	chr20:10341033-10341939	5.63322	3.52422	0.0373734	0.194047	0.2132	-0.0961297	-0.30933	0.309224	0.74907	0.225391
0X2226702ERVLsLR_at	HERV_proto	HERV-L	chrX:151441979-151442809	6.76621	3.52209	0.0374429	0.194281	-0.263776	-0.1425	0.121276	0.101201	0.49727	0.686267
011750301ERVHsLU3I_at	HERV_proto	HERV-H	chr1:150641449-150641789	8.66107	3.52039	0.0374985	0.19445	0.0495885	0.224318	0.17473	0.799466	0.135044	0.428693
121189502HRFB5LU5_at	HERV_proto	HERV-Fb	chr12:88227290-88232722	7.52941	3.51977	0.0375187	0.194507	-0.293586	-0.415971	-0.122385	0.298125	0.123315	0.82944
022413304ERVLgag_st	HERV_proto	HERV-L	chr2:164171835-164177223	6.03126	3.51947	0.0375283	0.194532	0.339333	0.238432	-0.100901	0.112272	0.346026	0.827043
170487801ERVLsLU3_st	HERV_proto	HERV-L	chr17:51708544-51708847	5.66437	3.51719	0.0376031	0.194772	-0.48817	-0.157928	0.330242	0.109691	0.736567	0.501298
040005901HL66sLU3_st	HERV_proto	HERV-L66	chr4:278463-279084	6.43566	3.51634	0.037631	0.19486	-0.252456	-0.150873	0.101584	0.10375	0.439615	0.737821
040543801PRM4sLU5p_at	HERV_proto	PRIMA4	chr4:26678301-26678928	6.62514	3.51614	0.0376373	0.194875	-0.438487	-0.00824442	0.430243	0.163891	0.991406	0.325106
0X1006201HR46sLU3p_st	HERV_proto	HERV46	chrX:52796817-52797266	5.96966	3.51553	0.0376574	0.194961	0.209524	0.34986	0.140335	0.3805	0.11293	0.738704
180437204HRPBpol_at	HERV_proto	HERV-Pb	chr18:35831958-35840524	6.26706	3.5147	0.0376847	0.195076	0.215963	0.191313	-0.0246495	0.142152	0.234172	0.949026
0X2092601PRM4sLU5p_at	HERV_proto	PRIMA4	chrX:143899711-143900292	5.51234	3.51336	0.0377287	0.195253	-0.382706	-0.222551	0.160155	0.103201	0.456081	0.723983
082212803ERVLsLU3_st	HERV_proto	HERV-L	chr8:139114556-139114971	5.72271	3.51326	0.0377321	0.195258	-0.158682	0.176967	0.335649	0.505721	0.51104	0.209211
0X0497201ERVLsLU3_at	HERV_proto	HERV-L	chrX:25522058-25522381	5.61622	3.51233	0.0377628	0.195297	-0.286832	-0.339406	-0.0525733	0.221517	0.149389	0.926367
110974502ERVLsLR_st	HERV_proto	HERV-L	chr11:71355462-71355929	5.33685	3.51221	0.0377666	0.195297	-0.0544912	0.543284	0.597775	0.929141	0.22382	0.284314
012181103HK08sLU5_st	HERV_proto	HML-8	chr1:186347781-186348778	6.21795	3.51082	0.0378124	0.195433	-0.193755	-0.312574	-0.118818	0.363254	0.114856	0.757633
170225601MR41sLU3_st	HERV_proto	PRIMA41	chr17:18223094-18223422	6.97163	3.51005	0.037838	0.195516	-0.453374	-0.133806	0.319568	0.113059	0.765821	0.480387
071118603ERVIsLU3_at	HERV_proto	HERV-I	chr7:80735269-80735775	9.1476	3.49726	0.038262	0.196809	-0.192048	0.152109	0.344157	0.419453	0.605289	0.211922
041883911HK053LU5_at	HERV_proto	HML-5	chr4:106109837-106114668	5.31373	3.49457	0.0383518	0.197059	0.471934	0.277653	-0.194281	0.104534	0.450798	0.730539
110079702PBLA3LU3p_st	HERV_proto	PABL-A	chr11:6854493-6855713	8.37849	3.49339	0.0383915	0.197197	-0.267018	-0.384379	-0.117361	0.30805	0.123792	0.820693
071155001HR46sLU3p_at	HERV_proto	HERV46	chr7:83284019-83284478	5.24369	3.49231	0.0384277	0.197307	-0.566841	-0.170083	0.396758	0.113676	0.761474	0.485854
031098701ERVLsLU3_st	HERV_proto	HERV-L	chr3:69356177-69356698	5.86482	3.4921	0.0384347	0.197311	0.18491	-0.103848	-0.288758	0.348302	0.697392	0.221263
081507501MR41sLU3_at	HERV_proto	PRIMA41	chr8:102086680-102087294	6.68054	3.49209	0.038435	0.197311	0.311484	0.251093	-0.0603908	0.128649	0.277891	0.902953
080664404HK03gag_at	HERV_proto	HML-3	chr8:46278044-46285068	5.54091	3.4911	0.0384683	0.197444	-0.402851	-0.240901	0.16195	0.105169	0.441506	0.738875
051832603XA34gag_st	HERV_proto	HERV-XA34	chr5:110530936-110535514	5.44078	3.48841	0.0385585	0.19773	-0.438542	-0.229047	0.209496	0.102934	0.518717	0.672345
043168002HK06pol_st	HERV_proto	HML-6	chr4:184909865-184910176	5.67942	3.48764	0.0385845	0.197799	-0.414785	-0.150647	0.264138	0.107982	0.693882	0.534286
062289901ERVFgag_st	HERV_proto	HERV-F	chr6:158619885-158621390	5.43154	3.48678	0.0386133	0.197883	0.332152	0.355455	0.0233033	0.190461	0.173811	0.974651
052037804ERVHpol_st	HERV_proto	HERV-H	chr5:122616891-122624374	6.8935	3.48663	0.0386183	0.197883	0.202061	0.256683	0.0546217	0.252006	0.139236	0.890376
032998902HFRDsLR_st	HERV_proto	HERV-FRD	chr3:196337300-196337934	5.27352	3.48493	0.0386757	0.197985	-0.756936	-0.0468028	0.710134	0.156081	0.966292	0.347002
100305102HK08sLR_at	HERV_proto	HML-8	chr10:20208734-20210039	5.35942	3.48391	0.0387103	0.198083	0.385505	0.203679	-0.181826	0.103303	0.512193	0.676896
130602101HRRBsLR_st	HERV_proto	HERV-Rb	chr13:57672824-57673487	6.32422	3.48333	0.0387299	0.198132	0.217294	0.323947	0.106653	0.32523	0.121684	0.802458
0Y0273504ERVI5LU3_st	HERV_proto	HERV-I	chrY:19817149-19817999	5.44621	3.48319	0.0387346	0.198138	-0.3762	-0.108804	0.267396	0.115547	0.772454	0.478513
150783207HRPBpol_st	HERV_proto	HERV-Pb	chr15:84214412-84223242	6.52584	3.48285	0.038746	0.198177	0.244675	-0.0514332	-0.296108	0.232493	0.882304	0.262707
141290202ERVLsLU3_at	HERV_proto	HERV-L	chr14:101897443-101897780	6.77443	3.48175	0.0387832	0.198261	0.130714	0.365715	0.235001	0.641332	0.118845	0.529932
010128302XA34gag_at	HERV_proto	HERV-XA34	chr1:8921052-8927668	5.50534	3.47735	0.0389325	0.19876	0.425181	0.339613	-0.0855677	0.128448	0.283942	0.898765
0X1103801HE41gag_st	HERV_proto	HERV-E4.1	chrX:66224977-66226251	6.27595	3.47579	0.0389853	0.198876	0.267109	0.253565	-0.0135447	0.159113	0.211151	0.981136
090423502HE41env_at	HERV_proto	HERV-E4.1	chr9:29382258-29384677	5.94106	3.47479	0.0390197	0.198912	0.23706	0.334562	0.0975025	0.299829	0.127227	0.833038
200743803HFRDsLU5_st	HERV_proto	HERV-FRD	chr20:46773552-46774040	7.85095	3.47349	0.0390637	0.199028	-0.0200391	0.186007	0.206046	0.924184	0.230679	0.286956
070923503MR41sLU3_st	HERV_proto	PRIMA41	chr7:67726419-67727050	5.84739	3.47236	0.0391024	0.199163	0.380967	0.248638	-0.132329	0.110317	0.392567	0.788423
050057705ERVLgag_st	HERV_proto	HERV-L	chr5:3947660-3954207	11.3623	3.47206	0.0391127	0.19919	-0.228765	-0.197938	0.0308264	0.140811	0.247703	0.937584
071070202HK08sLR_st	HERV_proto	HML-8	chr7:77219636-77220623	6.57291	3.47174	0.0391237	0.19919	0.30663	0.26514	-0.0414898	0.140717	0.247964	0.937328
040856101ERVW3LU5_st	HERV_proto	HERV-W	chr4:42285410-42292896	5.45598	3.47121	0.0391417	0.199242	-0.112732	0.31697	0.429701	0.753743	0.32455	0.241275
180793001MR525LU3_st	HERV_proto	MER52A	chr18:59132067-59132776	6.12268	3.4709	0.0391524	0.199267	-0.0683332	0.246438	0.314771	0.80564	0.294066	0.252557
022654101HK07sLU3p_at	HERV_proto	HML-7	chr2:182276268-182277398	5.38492	3.47077	0.0391567	0.19928	0.39604	0.12775	-0.268289	0.112657	0.739631	0.504422
220098102HE41sLU3_st	HERV_proto	HERV-E4.1	chr22:25822622-25823097	5.41439	3.46854	0.0392329	0.199517	0.464878	0.378719	-0.086159	0.131671	0.275131	0.908772
051045403ERVWsLU5_at	HERV_proto	HERV-W	chr5:58915537-58916303	7.27365	3.46765	0.0392634	0.199602	0.231558	0.264559	0.0330008	0.21251	0.160008	0.943426
100713903MR52sLU3_st	HERV_proto	MER52A	chr10:51515802-51516594	5.8068	3.46593	0.0393225	0.199772	0.315027	0.199627	-0.1154	0.109162	0.409915	0.77237
070955201HFRDsLU3_st	HERV_proto	HERV-FRD	chr7:68864395-68864956	5.57212	3.4647	0.0393648	0.199868	-0.478324	-0.273955	0.204369	0.10553	0.469334	0.718555
040800003HK08sLU3p_st	HERV_proto	HML-8	chr4:38338659-38339726	6.21824	3.46455	0.0393697	0.199873	-0.446923	-0.0135716	0.433352	0.164879	0.985513	0.336059
022906701MR525LU3_at	HERV_proto	MER52A	chr2:197090679-197091370	9.17113	3.46031	0.0395159	0.200306	-0.242851	0.0676656	0.310517	0.256966	0.84309	0.253382
110189302HK08sLR_st	HERV_proto	HML-8	chr11:14684180-14685293	5.64858	3.45838	0.0395825	0.200528	-0.042793	0.431533	0.474326	0.930589	0.229086	0.290452
011182801ERV93LU3p_st	HERV_proto	ERV9	chr1:86806948-86809862	7.16276	3.45695	0.0396321	0.200664	0.279471	0.226569	-0.0529027	0.131749	0.278674	0.906444
052827801ERVTsLU3_at	HERV_proto	HERV-T	chr5:179612705-179613289	7.65482	3.45497	0.0397005	0.200877	0.199357	0.311174	0.111817	0.350862	0.120733	0.778681
011070805ERVHpol_st	HERV_proto	HERV-H	chr1:79696342-79702062	5.95848	3.45433	0.039723	0.200924	0.349687	0.233561	-0.116126	0.112761	0.381056	0.801217
130362801MR41sLU3_at	HERV_proto	PRIMA41	chr13:42982010-42982562	6.2595	3.4543	0.0397238	0.200924	0.186191	-0.119685	-0.305876	0.376989	0.665512	0.221394
190433402HK08sLR_st	HERV_proto	HML-8	chr19:37815129-37816238	5.50849	3.45356	0.0397495	0.200992	0.336324	0.115303	-0.221021	0.111847	0.718704	0.520844
071827201HFRD3LU3_st	HERV_proto	HERV-FRD	chr7:131356088-131357033	5.69802	3.45281	0.0397756	0.201053	0.33465	0.0652684	-0.269381	0.131101	0.864744	0.419043
041223511HK033LU5p_at	HERV_proto	HML-3	chr4:64562635-64569783	6.9463	3.45267	0.0397805	0.20106	-0.487289	-0.195953	0.291336	0.107503	0.653412	0.569187
052348301ERV95LU3p_st	HERV_proto	ERV9	chr5:147001050-147007494	6.1425	3.45168	0.0398148	0.20117	-0.0870212	0.155509	0.24253	0.641391	0.405009	0.225505
150384702MR413LU3_at	HERV_proto	PRIMA41	chr15:50669844-50670793	6.82786	3.45123	0.0398306	0.201196	0.265467	0.260608	-0.00485855	0.168983	0.202478	0.994012
050369602ERVH3LU3I_at	HERV_proto	HERV-H	chr5:18668841-18674598	7.19482	3.45072	0.0398483	0.201235	-0.33011	-0.132619	0.197492	0.107657	0.654094	0.568951
130591103HFRDsLU3_st	HERV_proto	HERV-FRD	chr13:56893918-56894404	6.02067	3.44971	0.0398833	0.201313	0.0613425	0.280597	0.219255	0.804525	0.141159	0.433668
0X0813501ERVIsLU3_at	HERV_proto	HERV-I	chrX:41716851-41717355	6.03378	3.449	0.0399083	0.201376	-0.0998425	0.349148	0.448991	0.800296	0.299447	0.253422
070532602HFRDsLR_st	HERV_proto	HERV-FRD	chr7:37569935-37570622	5.22336	3.44743	0.0399628	0.201581	-0.129362	-0.429986	-0.300624	0.709227	0.12811	0.490115
091143201HE41pol_st	HERV_proto	HERV-E4.1	chr9:90755210-90759266	5.64	3.44708	0.0399752	0.201619	0.394339	0.372212	-0.0221274	0.159947	0.215988	0.978656
060827201ERVWsLU3_at	HERV_proto	NA	NA	6.49365	3.44479	0.0400552	0.201869	0.147115	0.245213	0.0980985	0.385168	0.118121	0.74249
060444102ERVT5LR_at	HERV_proto	HERV-T	chr6:28682589-28692958	7.2092	3.44339	0.0401043	0.20201	-0.239333	0.0101517	0.249485	0.185735	0.979589	0.310107
070294604HADPenv_st	HERV_proto	HERV-ADP	chr7:21500881-21508399	5.47425	3.44284	0.0401236	0.202062	0.185559	0.261626	0.0760672	0.302104	0.129861	0.834468
011486702MR523LU5_at	HERV_proto	MER52A	chr1:106619555-106620615	6.03787	3.43906	0.0402561	0.20243	-0.38514	-0.185115	0.200025	0.105688	0.566436	0.638897
170225601MR41sLU3_at	HERV_proto	PRIMA41	chr17:18223094-18223422	6.38227	3.43883	0.0402645	0.20243	0.291562	0.156203	-0.135359	0.105987	0.508331	0.687047
0X1088402ERVL5LR_at	HERV_proto	HERV-L	chrX:64626166-64632312	7.23037	3.4388	0.0402655	0.20243	-0.305523	-0.178081	0.127443	0.107597	0.461534	0.728723
101372201HK08sLU5_st	HERV_proto	HML-8	chr10:95732607-95733689	6.39248	3.43874	0.0402676	0.202431	-0.0547559	0.192847	0.247602	0.801995	0.29969	0.254835
012793403ERVWsLU5_at	HERV_proto	HERV-W	chr1:228953517-228954297	5.71653	3.43752	0.0403106	0.20259	-0.457912	-0.318874	0.139038	0.116802	0.359529	0.824262
120710702ERVLsLU3_st	HERV_proto	HERV-L	chr12:58722372-58722672	5.26532	3.43712	0.0403247	0.202638	0.0851157	-0.335775	-0.420891	0.823002	0.288803	0.260132
010499702HFRDsLU3_st	HERV_proto	HERV-FRD	chr1:39344449-39345038	5.73146	3.43616	0.0403586	0.202737	-0.188579	-0.352788	-0.164208	0.446945	0.115879	0.68614
120251402HFRD3LU3_at	HERV_proto	HERV-FRD	chr12:19689117-19690304	7.40432	3.43473	0.040409	0.202884	0.16609	0.19098	0.0248894	0.217279	0.161273	0.940417
070412004HRFBgag_at	HERV_proto	HERV-Fb	chr7:29784992-29792256	5.52513	3.43334	0.0404582	0.203029	0.0821398	0.334509	0.252369	0.7748	0.137458	0.451806
141001604ERVHpol_at	HERV_proto	HERV-H	chr14:85732430-85738601	8.70883	3.43238	0.040492	0.203093	-0.303384	-0.107776	0.195608	0.112112	0.705864	0.532428
031582106ERVL3LU3_at	HERV_proto	HERV-L	chr3:100237370-100243393	6.00833	3.43094	0.0405429	0.203271	0.33571	0.26083	-0.07488	0.128112	0.301741	0.884611
0Y0132203HRLQ5LU5_at	HERV_proto	HARLEQUIN	chrY:12245476-12246552	5.81361	3.42938	0.0405985	0.203446	0.289746	0.175186	-0.11456	0.109466	0.440795	0.748159
051734901ERVLsLU3_at	HERV_proto	HERV-L	chr5:104436646-104437113	6.10662	3.42916	0.040606	0.203471	-0.271938	-0.518223	-0.246285	0.45719	0.11618	0.67697
0X0916203HK08pro_at	HERV_proto	HML-8	chrX:46486490-46490287	6.99982	3.42547	0.0407373	0.203864	-0.244011	-0.0646084	0.179403	0.122288	0.799137	0.466155
062168002ERVFsLRp_st	HERV_proto	HERV-F	chr6:149989026-149990100	5.19442	3.42545	0.0407379	0.203864	0.144855	-0.306412	-0.451267	0.687192	0.374793	0.234629
060388501MR41sLU3_st	HERV_proto	PRIMA41	chr6:25955215-25956115	5.51585	3.42324	0.0408167	0.20408	0.264734	0.408939	0.144204	0.348455	0.123721	0.785904
150999102ERVLsLU3_st	HERV_proto	HERV-L	chr15:99851480-99851922	5.74125	3.42128	0.0408868	0.204265	-0.348855	-0.283414	0.065441	0.134466	0.281129	0.908245
160015204HK04pro_st	HERV_proto	HML-4	chr16:2661041-2670175	5.45605	3.42106	0.0408948	0.204283	-0.254242	0.215275	0.469517	0.440967	0.591905	0.220269
011667903HK03gag_st	HERV_proto	NA	NA	8.53631	3.4198	0.0409399	0.204417	-0.593084	-0.444977	0.148107	0.124674	0.320712	0.865033
130809102HK015LU5p_at	HERV_proto	HML-1	chr13:68893570-68894135	5.35951	3.41546	0.0410954	0.204904	-0.427924	-0.0998929	0.328031	0.127534	0.829558	0.445773
180337203HFRDsLU5_at	HERV_proto	HERV-FRD	chr18:29397971-29398699	7.15995	3.41426	0.0411387	0.204982	-0.358879	-0.358684	0.000194546	0.176301	0.200143	0.999818
031118403ERVHenv_st	HERV_proto	HERV-H	chr3:70434670-70440358	5.89376	3.4136	0.0411624	0.205054	0.327397	0.255508	-0.0718896	0.129779	0.301245	0.887244
121822802HR18sLU5_at	HERV_proto	HERV18	chr12:126084029-126084330	6.95674	3.41201	0.0412198	0.205235	-0.229322	-0.286489	-0.0571666	0.25139	0.147977	0.901105
0X0386303ERVIsLU3_st	HERV_proto	HERV-I	chrX:18547820-18548315	6.07569	3.40888	0.0413327	0.205589	-0.343626	-0.0723132	0.271312	0.131544	0.851434	0.432946
0X2063206ERVHgag_st	HERV_proto	HERV-H	chrX:142423374-142428961	5.35617	3.40857	0.0413439	0.20562	0.274371	0.231757	-0.0426146	0.141282	0.26428	0.927197
111534201PRM4sLU3p_st	HERV_proto	PRIMA4	chr11:109952243-109952879	6.62704	3.4071	0.0413973	0.205814	0.319316	0.283466	-0.0358499	0.150019	0.243004	0.950975
042662901ERVWsLU3_at	HERV_proto	HERV-W	chr4:154192093-154192895	5.83371	3.40475	0.0414823	0.20604	0.287444	0.126153	-0.161291	0.108996	0.614943	0.605101
012024003ERVHsLU3I_at	HERV_proto	HERV-H	chr1:173448415-173448870	8.83288	3.40393	0.0415122	0.206135	0.063311	0.258868	0.195557	0.776897	0.140102	0.453736
011565301HE41sLU3_st	HERV_proto	HERV-E4.1	chr1:112868739-112869244	5.53596	3.40202	0.0415815	0.206335	-0.217657	0.235975	0.453631	0.506282	0.527476	0.221461
130687501HR18sLU5_st	HERV_proto	HERV18	chr13:62482374-62482683	6.14977	3.40018	0.0416487	0.206522	0.279909	0.177921	-0.101988	0.113389	0.414449	0.777014
0Y0284604XA34gag_at	HERV_proto	HERV-XA34	chrY:20896484-20898129	6.67341	3.39908	0.0416888	0.206616	-0.346847	-0.339688	0.00715931	0.172353	0.207909	0.993172
022526602ERVFsLRp_st	HERV_proto	HERV-F	chr2:172600496-172601113	5.41399	3.39833	0.0417159	0.206674	0.141016	0.403247	0.262232	0.655139	0.126032	0.530863
101134302HFRDsLR_at	HERV_proto	HERV-FRD	chr10:80225961-80226514	5.18442	3.39821	0.0417205	0.206674	-0.501963	-0.444451	0.057512	0.150172	0.245137	0.949758
121069305ERVL3LU3_st	HERV_proto	HERV-L	chr12:81762684-81768170	8.07157	3.39618	0.0417947	0.206853	0.212759	0.233288	0.0205284	0.204722	0.17562	0.963862
110927202ERVHpol_at	HERV_proto	HERV-H	chr11:68626029-68639441	5.70505	3.39555	0.0418177	0.206916	-0.445441	-0.151704	0.293737	0.115829	0.724272	0.524633
200114402HS49sLRp_at	HERV_proto	HERV-HS49C23	chr20:6494760-6495143	5.33636	3.39463	0.0418514	0.207019	0.468194	0.237165	-0.231029	0.108504	0.541729	0.664057
023611502HK08sLR_at	HERV_proto	HML-8	chr2:241525508-241526507	9.7053	3.3908	0.0419919	0.207426	-0.398378	-0.0748034	0.323575	0.136627	0.871965	0.4213
012554601HFRD3LR_at	HERV_proto	HERV-FRD	chr1:212650309-212651193	5.27854	3.39054	0.0420015	0.20743	-0.78378	-0.76589	0.0178895	0.172398	0.209383	0.992344
052495701MR41sLU3_at	HERV_proto	PRIMA41	chr5:157693396-157693638	6.64088	3.38871	0.0420689	0.207664	0.249672	0.243202	-0.00646923	0.171867	0.210437	0.990785
190485101HFRDsLU3_at	HERV_proto	HERV-FRD	chr19:42613563-42614286	7.07928	3.38846	0.0420782	0.207675	-0.270927	-0.0557817	0.215146	0.133567	0.856583	0.432228
120114302RRHI3LU3_at	HERV_proto	RRHERVI	chr12:10367428-10368414	5.70798	3.38669	0.0421433	0.207835	-0.134222	-0.400448	-0.266226	0.672917	0.128617	0.520683
042981404ERVHpol_st	HERV_proto	HERV-H	chr4:172955658-172962312	5.39401	3.38656	0.0421481	0.207849	0.255725	0.278887	0.0231622	0.203811	0.17782	0.966651
030694103PRM4sLU3p_at	HERV_proto	PRIMA4	chr3:40254125-40254759	5.55769	3.3852	0.0421983	0.208012	-0.249664	0.0454302	0.295094	0.231604	0.900679	0.279264
190051603ERVFsLU3p_st	HERV_proto	HERV-F	chr19:6578814-6579571	6.60589	3.38506	0.0422036	0.208012	-0.561502	-0.232752	0.32875	0.111319	0.643174	0.585609
081038706ERVH3LU3I_at	HERV_proto	HERV-H	chr8:71664665-71670450	9.98658	3.38504	0.0422043	0.208012	-0.219533	-0.0109004	0.208632	0.166077	0.974046	0.352288
190024101ERVHsLU3II_at	HERV_proto	HERV-H	chr19:2901449-2901952	5.73394	3.38503	0.0422047	0.208012	-0.245449	0.0207196	0.266168	0.202288	0.956627	0.302515
0X1378006ERVL3LU3_st	HERV_proto	HERV-L	chrX:90630590-90633989	5.54333	3.38453	0.042223	0.208042	0.431661	0.312619	-0.119041	0.123591	0.342586	0.847164
111127801ERVPgag_at	HERV_proto	HERV-P	chr11:82681062-82682433	5.69042	3.38427	0.0422326	0.208044	0.178545	0.238583	0.0600375	0.281914	0.140511	0.864483
021563501HL66sLU5_st	HERV_proto	HERV-L66	chr2:108601094-108601668	5.43183	3.38318	0.0422732	0.208197	0.361715	0.327155	-0.0345598	0.155842	0.238272	0.959914
041191906ERV9env_at	HERV_proto	ERV9	chr4:63053068-63062070	5.77056	3.382	0.0423169	0.208242	-0.494705	-0.196197	0.298509	0.112439	0.663856	0.570488
081608301ERVLsLU3_at	HERV_proto	HERV-L	chr8:108427293-108427741	5.66117	3.38196	0.0423183	0.208242	0.187276	0.344093	0.156817	0.441532	0.120151	0.697829
110072804ERVHpol_at	HERV_proto	HERV-H	chr11:6366101-6371662	6.09231	3.38043	0.0423751	0.208418	-0.262985	-0.152303	0.110683	0.111319	0.470324	0.728466
160767604ERVHpol_at	HERV_proto	HERV-H	chr16:59514909-59522964	5.60465	3.38029	0.0423801	0.208418	-0.432525	-0.194538	0.237987	0.110254	0.604649	0.615634
100341801ERVLsLU3_st	HERV_proto	HERV-L	chr10:22869303-22869604	6.39064	3.37617	0.0425334	0.208784	-0.413277	-0.130028	0.283249	0.119669	0.751338	0.506287
111642408HK02gag_st	HERV_proto	HML-2	chr11:118721015-118730174	6.10493	3.37015	0.0427583	0.209427	-0.427469	0.0868716	0.514341	0.239471	0.889138	0.276105
012880102HK08sLR_st	HERV_proto	HML-8	chr1:233798838-233799932	5.35573	3.36937	0.0427874	0.209521	0.129195	0.349154	0.219959	0.633189	0.12633	0.550319
062116406ERVHgag_st	HERV_proto	HERV-H	chr6:146450469-146456469	6.27752	3.36787	0.0428439	0.20961	0.172095	0.249413	0.0773188	0.321533	0.133143	0.821278
040107701MR41sLU3_st	HERV_proto	PRIMA41	chr4:6311245-6311794	7.29972	3.36741	0.042861	0.209657	0.263627	0.232163	-0.0314645	0.151483	0.250275	0.947739
071936903HRPB5LU3_st	HERV_proto	HERV-Pb	chr7:138449593-138450118	5.62767	3.36505	0.0429499	0.209913	-0.573517	-0.531523	0.0419942	0.162229	0.230869	0.971756
070826101HK095LU5p_st	HERV_proto	HML-9	chr7:56145221-56150057	7.22659	3.36212	0.0430601	0.210199	0.191642	0.0627945	-0.128847	0.119278	0.739247	0.517302
130384801MR52env_at	HERV_proto	MER52A	chr13:44458420-44459733	5.84527	3.36208	0.0430617	0.210199	-0.0302637	0.167483	0.197746	0.874992	0.267542	0.281848
091169004ERVHpol_st	HERV_proto	HERV-H	chr9:92071684-92078240	5.2997	3.3599	0.0431441	0.210412	0.371589	0.504954	0.133365	0.292118	0.140439	0.855548
180383404HRFBgag_at	HERV_proto	HERV-Fb	chr18:32000483-32006273	6.36706	3.35942	0.0431622	0.210438	-0.132672	0.06305	0.195722	0.33062	0.744657	0.241765
110414802ERVFsLRp_st	HERV_proto	HERV-F	chr11:28930653-28931245	11.8417	3.35839	0.0432014	0.21054	-0.130197	-0.190271	-0.0600741	0.326052	0.133146	0.817597
120560807HK05gag_at	HERV_proto	HML-5	chr12:43976280-43981167	6.63203	3.35541	0.0433142	0.210902	0.352192	0.462839	0.110647	0.277047	0.145343	0.874917
032835602ERVTsLR_at	HERV_proto	HERV-T	chr3:183520349-183521348	5.76673	3.3529	0.0434095	0.211105	0.502514	0.521366	0.0188515	0.191787	0.194494	0.987015
180127302HK08sLR_at	HERV_proto	HML-8	chr18:8622307-8623377	6.15681	3.35178	0.0434524	0.211143	0.188042	0.300702	0.11266	0.37168	0.127317	0.770197
120088701MR41sLU3_at	HERV_proto	PRIMA41	chr12:8679820-8680678	7.85929	3.34975	0.0435298	0.211402	-0.200868	-0.00877891	0.192089	0.170391	0.978037	0.353705
220353901ERVLsLU3_at	HERV_proto	HERV-L	chr22:45985438-45985732	5.84839	3.34653	0.0436526	0.211774	0.302401	0.14105	-0.161351	0.111965	0.589174	0.632792
111421209ERVH5LU3I_at	HERV_proto	HERV-H	chr11:102903998-102909910	6.61817	3.34606	0.0436709	0.211809	-0.297231	-0.170727	0.126504	0.113224	0.47784	0.726289
070865401HK08sLU5_at	HERV_proto	HML-8	chr7:64032691-64033770	5.55395	3.34588	0.0436776	0.211832	0.347287	-0.0395947	-0.386881	0.213881	0.941056	0.298672
030806607HFRDgag_at	HERV_proto	HERV-FRD	chr3:46427007-46431546	6.15417	3.34407	0.0437471	0.212025	0.221313	0.200155	-0.0211584	0.158584	0.241734	0.960099
090312303HK01sLU3p_st	HERV_proto	HML-1	chr9:22230794-22231186	6.66483	3.34397	0.0437507	0.212025	-0.366852	-0.176952	0.189901	0.111878	0.571658	0.64592
061015202HK08sLR_st	HERV_proto	HML-8	chr6:72131327-72132402	6.24881	3.33911	0.0439377	0.212562	0.300074	0.143061	-0.157013	0.112272	0.57813	0.64175
070832302ERVLgag_at	HERV_proto	HERV-L	chr7:56606550-56607175	5.99538	3.33443	0.0441184	0.213084	0.0901191	0.214825	0.124706	0.578347	0.125427	0.593232
052026901HK03env_st	HERV_proto	HML-3	chr5:121856816-121860940	6.35594	3.33148	0.0442327	0.213407	0.238995	0.0720979	-0.166897	0.124096	0.766626	0.501625
070832301ERVLpol_at	HERV_proto	HERV-L	chr7:56606550-56607175	5.48936	3.32657	0.0444238	0.213933	0.290128	0.290049	-7.91188e-05	0.18345	0.20809	0.999853
020826201HFRDsLR_at	HERV_proto	HERV-FRD	chr2:56340897-56341459	7.71068	3.32466	0.0444982	0.214106	0.128168	-0.244394	-0.372562	0.666071	0.404172	0.242262
060561301ERV9sLU3p_st	HERV_proto	ERV9	chr6:38124018-38124265	5.52359	3.32444	0.0445069	0.214139	-0.0904505	0.324043	0.414494	0.808978	0.309645	0.268298
080027702ERVLsLU3_at	HERV_proto	HERV-L	chr8:2331321-2331608	6.55332	3.32327	0.0445527	0.214285	0.137932	0.247703	0.109771	0.433945	0.125164	0.712495
060531102HRPBpol_st	HERV_proto	HERV-Pb	chr6:35565726-35566113	5.46584	3.32307	0.0445604	0.214288	0.263525	0.403	0.139475	0.35174	0.132506	0.794711
060748404HRFBgag_st	HERV_proto	HERV-Fb	chr6:51938241-51944428	6.03312	3.322	0.0446022	0.214399	0.332827	0.184382	-0.148446	0.114148	0.499973	0.7102
091335302HS49sLRp_st	HERV_proto	HERV-HS49C23	chr9:103134712-103135075	6.22023	3.31786	0.0447646	0.2149	-0.276306	0.0200402	0.296346	0.204077	0.963733	0.314462
062425802ERVLsLR_st	HERV_proto	HERV-L	chr6:166868588-166869248	5.2787	3.31426	0.0449064	0.215337	-0.395525	-0.226302	0.169223	0.115272	0.48289	0.725961
071139908HR183LU5_at	HERV_proto	HERV18	chr7:82201985-82205211	7.1849	3.31188	0.0450002	0.215624	-0.0935755	-0.298349	-0.204774	0.701492	0.137012	0.510886
120173301ERVL3LR_st	HERV_proto	HERV-L	chr12:14482236-14495305	6.70702	3.31147	0.0450166	0.215641	0.340905	0.177505	-0.163399	0.114111	0.534079	0.680689
0X1192301HRFB3LU5_at	HERV_proto	HERV-Fb	chrX:75963659-75969852	8.01979	3.31078	0.0450438	0.215716	-0.432004	-0.0380525	0.393952	0.162923	0.951125	0.376927
011523102HK08sLR_at	HERV_proto	HML-8	chr1:109684177-109685187	5.55307	3.30968	0.0450873	0.215843	-0.0304703	0.286588	0.317059	0.927116	0.245535	0.305428
0X0955206HE415LU3p_at	HERV_proto	HERV-E4.1	chrX:49144444-49148827	6.15076	3.30874	0.0451243	0.215984	0.358274	0.334999	-0.0232747	0.168361	0.232946	0.975831
0X0886601ERVIsLU3_at	HERV_proto	HERV-I	chrX:44950753-44951268	6.46113	3.30828	0.0451426	0.216044	-0.210085	0.278004	0.488089	0.568122	0.486217	0.234436
200758001HRPBpol_st	HERV_proto	HERV-Pb	chr20:47520769-47521581	5.80704	3.30801	0.0451535	0.216078	-0.0872557	0.313318	0.400574	0.809887	0.310996	0.270098
160428301HS49sLU3p_st	HERV_proto	HERV-HS49C23	chr16:25988930-25989300	5.61787	3.30452	0.0452919	0.216449	-0.151284	0.22035	0.371634	0.593614	0.464123	0.236599
021083307ERVL5LR_at	HERV_proto	HERV-L	chr2:75392321-75397169	6.507	3.30449	0.0452933	0.216449	0.272997	0.411147	0.138151	0.346157	0.135001	0.803412
041671203HRLQ3LU3p_st	HERV_proto	HARLEQUIN	chr4:92038430-92041056	6.35382	3.30429	0.0453011	0.216477	0.296904	0.155965	-0.14094	0.114641	0.530086	0.685853
130030301MR41sLU3_at	HERV_proto	PRIMA41	chr13:20803795-20804470	5.78754	3.30378	0.0453214	0.216537	-0.324836	-0.279392	0.0454437	0.151998	0.26665	0.936666
090840201HFRDsLU5_at	HERV_proto	HERV-FRD	chr9:73645604-73647091	5.98163	3.30236	0.045378	0.2167	-0.409503	-0.153959	0.255545	0.11916	0.690596	0.56111
0Y0339602ERVTsLU3_st	HERV_proto	HERV-T	chrY:25836516-25837079	5.57792	3.30115	0.0454264	0.216831	-0.189474	0.0610291	0.250503	0.284361	0.823838	0.264482
042765501HK073LU5p_at	HERV_proto	HML-7	chr4:160255880-160257145	5.57807	3.30053	0.045451	0.216877	0.00690667	0.365937	0.359031	0.987787	0.204687	0.349037
150192601MR525LU3_st	HERV_proto	MER52A	chr15:34114411-34115400	6.03846	3.29974	0.0454826	0.216963	0.0686282	-0.239695	-0.308323	0.805193	0.314718	0.26994
080048602PRM4sLRp_st	HERV_proto	PRIMA4	chr8:3743555-3744161	6.59551	3.29787	0.0455576	0.21716	-0.290164	-0.0564368	0.233727	0.142119	0.868726	0.434093
090427301HK01sLU5p_st	HERV_proto	HML-1	chr9:29655125-29655508	5.56785	3.29784	0.0455585	0.21716	0.352815	0.412251	0.0594363	0.234629	0.169898	0.934585
031959701ERVH5LU3II_st	HERV_proto	HERV-H	chr3:126247331-126248720	5.8677	3.29664	0.0456065	0.217292	0.281833	0.0725629	-0.20927	0.1322	0.810513	0.474178
021852201HK083LU5_at	HERV_proto	HML-8	chr2:126051616-126052706	5.80451	3.29452	0.0456917	0.217502	0.0826101	-0.2344	-0.31701	0.763335	0.340401	0.261545
090194805ERVHpol_at	HERV_proto	HERV-H	chr9:12948345-12954130	6.49782	3.29438	0.0456973	0.217502	0.120678	0.291866	0.171188	0.587171	0.129155	0.591651
190655503HE41sLU3_st	HERV_proto	HERV-E4.1	chr19:54288303-54288812	6.7977	3.29373	0.0457233	0.21754	0.289025	0.284282	-0.00474324	0.181862	0.216348	0.994652
130687501HR18sLU5_at	HERV_proto	HERV18	chr13:62482374-62482683	7.20631	3.29292	0.0457561	0.217657	-0.300202	-0.0289213	0.271281	0.162416	0.945702	0.382509
190259401HRFB5LU3_at	HERV_proto	HERV-Fb	chr19:23344732-23348277	6.57633	3.29274	0.045763	0.217657	0.254756	0.00432936	-0.250426	0.181791	0.992247	0.349101
011873303HK14sLU5_st	HERV_proto	HERV-K14C	chr1:162419357-162419942	6.00653	3.29195	0.045795	0.217752	0.302397	0.0829835	-0.219413	0.130332	0.794645	0.486009
071508106ERVHgag_st	HERV_proto	HERV-H	chr7:109641710-109647640	5.9847	3.29173	0.0458038	0.217779	-0.315313	-0.0660357	0.249278	0.139882	0.855807	0.443271
180160904HRLQ5LU3p_at	HERV_proto	HARLEQUIN	chr18:10602866-10604151	8.48383	3.29158	0.0458098	0.217781	0.155835	0.202853	0.0470179	0.278326	0.151891	0.881417
051131708HRPB3LU3_st	HERV_proto	HERV-Pb	chr5:64153365-64161970	5.53336	3.29106	0.0458307	0.217827	-0.370226	-0.137522	0.232704	0.120183	0.695727	0.558735
080116202HK085LR_st	HERV_proto	HML-8	chr8:8127641-8134678	7.29745	3.28964	0.0458881	0.21797	0.180091	0.305539	0.125448	0.407899	0.129711	0.741051
070966703HFRDsLU3_at	HERV_proto	HERV-FRD	chr7:69279455-69280163	6.52317	3.28962	0.0458889	0.21797	-0.22083	-0.00734967	0.21348	0.177642	0.984246	0.355982
0Y0166502ERV9env_st	HERV_proto	ERV9	chrY:14310697-14314329	6.72132	3.28694	0.0459971	0.218261	0.32675	0.0357264	-0.291024	0.159823	0.936709	0.390326
141212601PRM4sLU5p_st	HERV_proto	PRIMA4	chr14:96920756-96921304	6.07616	3.28675	0.0460046	0.218262	0.203715	-0.0684103	-0.272125	0.290657	0.817117	0.264241
070307202ERVPsLR_st	HERV_proto	HERV-P	chr7:22361248-22361861	6.235	3.28603	0.0460339	0.218356	0.232563	0.30366	0.0710967	0.280273	0.151924	0.879807
010631303MR52env_st	HERV_proto	MER52A	chr1:51058969-51060656	5.3628	3.28438	0.0461004	0.218562	-0.419235	-0.102424	0.316811	0.135043	0.823669	0.466064
052173001ERVHsLU3II_at	HERV_proto	HERV-H	chr5:131581912-131582114	5.54315	3.28333	0.0461434	0.218657	-0.296144	0.132077	0.428221	0.327675	0.761898	0.253337
0X1920601MR525LU3_st	HERV_proto	MER52A	chrX:131908219-131908647	7.38174	3.28165	0.0462113	0.218831	-0.196003	0.0163251	0.212328	0.210128	0.957967	0.315482
190245601HE41gag_at	HERV_proto	HERV-E4.1	chr19:22361264-22362537	8.03537	3.28024	0.0462685	0.218951	-0.283504	-0.106295	0.177209	0.12072	0.692899	0.562468
0X0047502PBLAsLRp_at	HERV_proto	PABL-A	chrX:2937424-2937991	8.21457	3.27905	0.0463173	0.219119	-0.226016	-0.386621	-0.160605	0.412921	0.130289	0.738204
190545903HR46sLU5p_st	HERV_proto	HERV46	chr19:46472178-46472664	6.10766	3.27733	0.0463873	0.219377	0.303392	0.335323	0.0319309	0.216811	0.184352	0.960976
051514901ERVWsLU5_st	HERV_proto	HERV-W	chr5:90187890-90188673	5.41629	3.27593	0.0464444	0.219565	-0.0709807	0.19954	0.270521	0.7619	0.343903	0.262977
0X0233303HFRDsLU5_st	HERV_proto	HERV-FRD	chrX:10695917-10696619	5.67518	3.27588	0.0464462	0.219565	0.26617	-0.11429	-0.38046	0.322747	0.769953	0.255359
080823702ERVPsLU3_st	HERV_proto	HERV-P	chr8:57223805-57224627	5.81468	3.27547	0.0464632	0.219616	-0.211347	0.0741503	0.285497	0.296719	0.809306	0.263484
0X2092301HK07sLU3p_st	HERV_proto	HML-7	chrX:143889505-143890520	7.29563	3.27396	0.0465249	0.219801	0.0663149	0.236864	0.170549	0.741907	0.145392	0.491463
0X1378001ERVL5LU3_st	HERV_proto	HERV-L	chrX:90630590-90633989	5.97734	3.2724	0.0465888	0.219921	-0.364233	-0.0664956	0.297738	0.146173	0.879278	0.430327
031601102HK025LR_st	HERV_proto	HML-2	chr3:101691893-101701015	7.52019	3.2701	0.0466829	0.220075	0.197958	0.329757	0.1318	0.400247	0.132091	0.75242
111541406PRM43LU3p_st	HERV_proto	PRIMA4	chr11:110421367-110427689	6.0557	3.26969	0.0466998	0.220118	-0.434751	-0.357115	0.0776359	0.147002	0.291381	0.91549
200531101MR41sLU3_at	HERV_proto	PRIMA41	chr20:31506028-31506553	5.57647	3.26847	0.0467501	0.220245	-0.286793	-0.00921205	0.277581	0.179769	0.985093	0.357712
052631909XA345LU3_st	HERV_proto	HERV-XA34	chr5:166128059-166136227	5.4685	3.26762	0.0467851	0.220315	0.380812	0.232565	-0.148246	0.1206	0.450243	0.761297
190156002HRPBsLU3_st	HERV_proto	HERV-Pb	chr19:14912728-14913067	6.83196	3.26619	0.0468437	0.220515	-0.261244	-0.0162862	0.244958	0.172359	0.967041	0.369459
080464801ERVWsLU5_at	HERV_proto	HERV-W	chr8:30225565-30226282	6.72006	3.26612	0.0468468	0.220516	-0.314617	-0.10709	0.207527	0.124558	0.73095	0.53529
110072503HFRDgag_st	HERV_proto	HERV-FRD	chr11:6360385-6361059	6.94127	3.26392	0.0469375	0.220712	0.147274	0.205461	0.058187	0.31287	0.145679	0.84553
210563701PBLAsLU5p_at	HERV_proto	PABL-A	chr21:39953262-39954233	5.26104	3.26347	0.046956	0.220789	-0.53114	-0.351696	0.179444	0.12489	0.405007	0.803482
200714807ERVH3LU3II_st	HERV_proto	HERV-H	chr20:44670229-44676772	5.8073	3.26107	0.0470553	0.221076	0.397159	-0.00850925	-0.405668	0.19479	0.990698	0.339141
080029701ERVLsLU3_st	HERV_proto	HERV-L	chr8:2542533-2542963	7.49083	3.2606	0.0470747	0.22112	-0.183203	0.180393	0.363596	0.491954	0.563632	0.237311
0X0926410ERVF5LU3p_st	HERV_proto	HERV-F	chrX:47285351-47294133	7.64592	3.25693	0.0472268	0.221547	-0.391809	-0.321131	0.0706776	0.147661	0.293577	0.914347
190208305HRFBgag_st	HERV_proto	HERV-Fb	chr19:20154935-20161441	6.6754	3.25675	0.0472344	0.221557	0.287953	0.197525	-0.0904274	0.128055	0.38536	0.822065
091567901HR46env_st	HERV_proto	HERV46	chr9:118641018-118641665	5.50563	3.25499	0.0473076	0.221787	-0.092719	-0.403491	-0.310772	0.799062	0.155537	0.458662
130029301HK033LU5p_st	HERV_proto	HML-3	chr13:20678261-20685411	5.90957	3.25354	0.0473681	0.221949	-0.411379	-0.17463	0.236749	0.119645	0.640593	0.604416
101819101HS49sLRp_st	HERV_proto	HERV-HS49C23	chr10:127763487-127763880	6.33239	3.25139	0.0474575	0.222189	-0.352163	-0.271684	0.0804786	0.139766	0.32366	0.884758
120713002MR525LR_st	HERV_proto	MER52A	chr12:58818914-58819740	6.9315	3.25127	0.0474626	0.222204	0.292433	0.231565	-0.0608678	0.143244	0.310787	0.898658
170366504ERVFgag_st	HERV_proto	HERV-F	chr17:35297639-35299512	5.49571	3.24992	0.0475189	0.222322	0.363337	0.298936	-0.0644013	0.148548	0.292597	0.916366
011818002MR523LU5_st	HERV_proto	MER52A	chr1:158212690-158213888	6.01737	3.24748	0.0476214	0.222665	0.254059	0.0107252	-0.243334	0.178719	0.979435	0.363889
111011902HE41sLU3p_at	HERV_proto	HERV-E4.1	chr11:74534779-74535257	7.72716	3.24468	0.0477389	0.223041	-0.230587	-0.235229	-0.00464211	0.195793	0.209626	0.993691
032312605ERVWpro_st	HERV_proto	HERV-W	chr3:148570570-148578260	5.32937	3.2408	0.0479022	0.223519	-0.414765	-0.0262576	0.388507	0.174176	0.966699	0.372984
082297703HR463LU3p_at	HERV_proto	HERV46	chr8:144858831-144865887	7.00255	3.23978	0.047945	0.223612	-0.229591	-0.00139678	0.228194	0.188978	0.997411	0.350933
071216402HK07sLRp_at	HERV_proto	HML-7	chr7:87732398-87733417	5.38106	3.23686	0.0480685	0.223941	0.39731	0.316077	-0.0812328	0.144954	0.310053	0.90115
023208702HK08sLR_at	HERV_proto	HML-8	chr2:217560971-217562069	7.13352	3.23257	0.0482506	0.224491	0.148929	0.275349	0.12642	0.457182	0.132182	0.704509
130929601HFRDsLU3_st	HERV_proto	HERV-FRD	chr13:76285111-76285833	6.19606	3.23088	0.0483222	0.224694	-0.0097707	0.215401	0.225172	0.970178	0.232461	0.33473
042930703ERVWenv_at	HERV_proto	HERV-W	chr4:170190193-170197099	8.54266	3.23033	0.0483455	0.224765	-0.0708422	0.161032	0.231874	0.715004	0.381581	0.260033
030817503ERVTsLU3_at	HERV_proto	HERV-T	chr3:47481561-47482121	6.19776	3.22748	0.0484671	0.225066	-0.0939556	0.220825	0.314781	0.722778	0.376338	0.261441
070282604XA34gag_at	HERV_proto	HERV-XA34	chr7:20546709-20551701	6.7441	3.22682	0.0484955	0.225125	-0.0824205	-0.29423	-0.21181	0.743914	0.149342	0.496555
051927002HRPBsLU3_st	HERV_proto	HERV-Pb	chr5:115930008-115930225	5.40739	3.22681	0.0484958	0.225125	-0.535455	-0.0637444	0.47171	0.162572	0.930485	0.400788
041909612ERVL5LU3_at	HERV_proto	HERV-L	chr4:107726855-107731396	6.21999	3.22563	0.0485463	0.225287	0.307466	0.383373	0.0759075	0.266354	0.164211	0.904824
041111402HK08sLR_at	HERV_proto	HML-8	chr4:58742956-58744031	5.6825	3.22435	0.0486009	0.225403	0.15284	0.323407	0.170567	0.526983	0.132506	0.645809
051976005ERVH5LU3I_at	HERV_proto	HERV-H	chr5:118948103-118952646	9.18188	3.22234	0.048687	0.225622	-0.264657	-0.064696	0.199961	0.139505	0.825286	0.472777
121699002MR41sLRp_at	HERV_proto	PRIMA41	chr12:118478604-118479150	7.94646	3.21961	0.0488043	0.226009	-0.199461	-0.412488	-0.213027	0.515823	0.13274	0.655076
180348103HK01uLRp_st	HERV_proto	HML-1	chr18:30044443-30045063	5.4656	3.21921	0.0488216	0.226042	0.152842	-0.127178	-0.28002	0.453314	0.611533	0.243827
040608203HFRDsLU5_at	HERV_proto	HERV-FRD	chr4:29558083-29558801	5.31929	3.21892	0.0488338	0.226062	-0.527088	-0.428966	0.0981222	0.149306	0.300788	0.911932
190600003HK015LU5p_at	HERV_proto	HML-1	chr19:51230785-51231415	5.46961	3.21803	0.0488722	0.226199	0.314786	0.332374	0.0175889	0.207534	0.202358	0.981036
0Y0172302ERV9sLRp_at	HERV_proto	ERV9	chrY:14493675-14494206	6.5426	3.21653	0.0489371	0.226342	-0.595855	-0.111475	0.48438	0.149314	0.876498	0.437826
043183105ERVHpol_at	HERV_proto	HERV-H	chr4:186044021-186049675	6.42627	3.2157	0.048973	0.226358	-0.145222	0.0503595	0.195581	0.300769	0.813774	0.271252
0X1081101RRHIsLU3_at	HERV_proto	RRHERVI	chrX:63999443-63999919	5.3844	3.21474	0.049014	0.226493	-0.393462	-0.138224	0.255238	0.127303	0.722274	0.5488
101890502HFRDsLR_st	HERV_proto	HERV-FRD	chr10:132892851-132893886	6.37009	3.21463	0.049019	0.226507	0.146242	0.321365	0.175123	0.547139	0.133701	0.632599
042685301ERV9sLU5p_at	HERV_proto	ERV9	chr4:155440253-155440457	6.22555	3.21357	0.0490647	0.226627	0.29418	0.338424	0.0442439	0.236229	0.181162	0.942621
020311707HADP5LU3orR_st	HERV_proto	HERV-ADP	chr2:18082802-18089107	6.0554	3.21117	0.0491685	0.226813	-0.310072	-0.0239341	0.286138	0.173327	0.958317	0.382605
041880101MR523LU5_st	HERV_proto	MER52A	chr4:105835509-105836752	7.30618	3.21012	0.049214	0.226957	0.232022	0.115122	-0.1169	0.120927	0.567539	0.667132
140760402HK08sLR_st	HERV_proto	HML-8	chr14:70947364-70948440	6.51578	3.20981	0.0492276	0.226988	0.304193	0.50512	0.200926	0.403931	0.136991	0.756628
051355603PRM4sLU5p_st	HERV_proto	PRIMA4	chr5:79261036-79261757	5.84053	3.20971	0.0492322	0.226988	0.226239	0.323245	0.0970057	0.328446	0.147806	0.834738
041883911HK053LU5_st	HERV_proto	HML-5	chr4:106109837-106114668	5.81111	3.20898	0.0492636	0.227087	0.367317	0.206842	-0.160475	0.122128	0.500892	0.724236
101697005ERV9env_st	HERV_proto	ERV9	chr10:119883991-119890859	7.49243	3.20823	0.0492963	0.227192	0.205978	0.192024	-0.013954	0.175655	0.243742	0.974877
011742701HS49sLU3p_st	HERV_proto	HERV-HS49C23	chr1:149688188-149688528	4.99079	3.20558	0.0494116	0.227463	0.42672	0.708551	0.28183	0.404257	0.13739	0.756672
040009202HL665LU3orR_st	HERV_proto	HERV-L66	chr4:451175-455226	6.10383	3.20369	0.049494	0.227664	-0.351189	-0.0231464	0.328042	0.176506	0.965446	0.378433
170799802ERVPsLRp_at	HERV_proto	HERV-P	chr17:74532117-74534704	7.71783	3.20297	0.0495251	0.227742	-0.270897	-0.143532	0.127365	0.121641	0.533887	0.695612
071944301ERVTsLU3_at	HERV_proto	HERV-T	chr7:139091867-139092366	7.58255	3.1975	0.0497649	0.228365	0.485284	0.171201	-0.314084	0.128442	0.721674	0.551653
023023803ERVWsLU5_at	HERV_proto	HERV-W	chr2:205939167-205939926	6.47528	3.19693	0.0497895	0.228417	-0.27311	-0.185821	0.0872882	0.131671	0.396552	0.819862
040968201HFRDgag_at	HERV_proto	HERV-FRD	chr4:48105445-48105708	6.1426	3.19679	0.0497956	0.228436	0.289901	0.0104109	-0.27949	0.184615	0.983007	0.366597
051203301MR41sLU3_at	HERV_proto	PRIMA41	chr5:69091978-69092527	6.15374	3.19616	0.0498237	0.228528	0.25747	0.00668672	-0.250783	0.187308	0.988345	0.363186
160733702HE41sLU3p_st	HERV_proto	HERV-E4.1	chr16:56973706-56974204	6.36922	3.19512	0.0498692	0.228654	0.321568	0.311545	-0.0100229	0.185918	0.231705	0.989212
071707401HFRD5LU3_st	HERV_proto	HERV-FRD	chr7:122976736-122978745	6.56851	3.19506	0.0498718	0.228657	0.242418	0.0646567	-0.177761	0.138358	0.805079	0.490025
081916603MR41sLU3_at	HERV_proto	PRIMA41	chr8:125755961-125756513	5.35584	3.19381	0.049927	0.228772	-0.00513676	-0.474132	-0.468996	0.992947	0.217361	0.357945
080260102ERVLsLU3_at	HERV_proto	HERV-L	chr8:16827660-16828075	5.57091	3.1931	0.0499583	0.228852	0.335251	0.23198	-0.103271	0.133112	0.387312	0.829348
043034705ERVHpol_st	HERV_proto	HERV-H	chr4:176294235-176300285	5.97381	3.19125	0.0500396	0.229031	0.26895	0.216232	-0.0527184	0.149692	0.309784	0.906758
150046101HK08sLR_st	HERV_proto	HML-8	chr15:24229137-24229950	5.29466	3.19057	0.0500699	0.229097	-0.095411	0.390717	0.486128	0.836694	0.30997	0.288519
041484901ERVLsLR_at	HERV_proto	HERV-L	chr4:80800725-80801179	6.60173	3.18907	0.0501359	0.229264	-0.0682464	0.293324	0.361571	0.843652	0.305721	0.290744
091594502HK08sLR_st	HERV_proto	HML-8	chr9:120084946-120085947	6.10997	3.18851	0.050161	0.229284	0.215624	0.225979	0.0103545	0.20781	0.207277	0.983925
081337901HK083LU5_at	HERV_proto	HML-8	chr8:90777000-90778074	6.31414	3.18622	0.0502622	0.229573	-0.313919	-0.168936	0.144983	0.123049	0.527122	0.704702
101566702HK08sLR_at	HERV_proto	HML-8	chr10:111341156-111342204	5.7714	3.18542	0.0502975	0.229694	-0.470799	-0.353656	0.117144	0.141696	0.343855	0.872379
180130902HRPBsLU3_st	HERV_proto	HERV-Pb	chr18:8876837-8877121	6.1698	3.1854	0.0502987	0.229694	-0.261394	0.214782	0.476175	0.453218	0.616744	0.247712
070922701HS49sLRp_at	HERV_proto	HERV-HS49C23	chr7:67716715-67717105	6.02616	3.18521	0.0503072	0.229714	-0.441008	-0.204509	0.236499	0.123065	0.603868	0.641668
011349201HK083LU5_st	HERV_proto	HML-8	chr1:98525689-98526768	6.12391	3.18491	0.0503201	0.229755	0.328713	0.0866738	-0.242039	0.139505	0.808706	0.48878
061554006ERVR5LU3_at	HERV_proto	HERV-R	chr6:109891152-109894640	6.09309	3.18216	0.0504428	0.2301	-0.343483	-0.461209	-0.117726	0.302511	0.157336	0.867718
0X1568702ERVTsLU3_at	HERV_proto	HERV-T	chrX:103385036-103385527	5.99042	3.18107	0.0504909	0.230213	-0.20352	-0.457406	-0.253887	0.560965	0.136804	0.626556
200510802HK063LRp_at	HERV_proto	HML-6	chr20:25394226-25402772	6.54512	3.18067	0.0505089	0.230268	-0.194266	0.116697	0.310963	0.386926	0.697806	0.254815
031672701ERVLgag_at	HERV_proto	HERV-L	chr3:105604768-105607582	5.56421	3.18059	0.0505125	0.230275	-0.451538	-0.228928	0.22261	0.123034	0.558212	0.677144
031433501ERVFsLU3p_at	HERV_proto	HERV-F	chr3:87543382-87543832	5.49778	3.17834	0.0506129	0.230515	-0.316816	-0.21878	0.0980357	0.134143	0.390053	0.828823
0Y0254401ERVRpol_st	HERV_proto	HERV-R	chrY:18729846-18730486	5.59699	3.17765	0.0506439	0.230597	-0.312674	-0.385017	-0.0723435	0.265579	0.170945	0.911726
010172401HK025LU3_at	HERV_proto	HML-2	chr1:13206984-13208351	5.23837	3.17536	0.0507459	0.230916	-0.424997	0.0619635	0.486961	0.238153	0.924883	0.311474
111320803HR465LU5p_at	HERV_proto	HERV46	chr11:96498781-96507538	5.8986	3.17473	0.0507742	0.230944	0.0242223	-0.307193	-0.331415	0.94814	0.249401	0.330392
031851201HFRDgag_at	HERV_proto	HERV-FRD	chr3:117364580-117364812	5.73419	3.17281	0.0508605	0.231107	0.348071	0.460027	0.111956	0.296265	0.160174	0.876115
052495701MR41sLU3_st	HERV_proto	PRIMA41	chr5:157693396-157693638	7.36563	3.17272	0.0508645	0.231107	-0.324614	-0.373982	-0.0493675	0.240372	0.184606	0.942239
011572702MR52env_st	HERV_proto	MER52A	chr1:113423818-113424272	6.2555	3.17157	0.0509161	0.23124	0.159489	0.220129	0.0606397	0.31622	0.154917	0.852995
032399210HR303LU3_st	HERV_proto	HERV30	chr3:154367121-154372532	5.72857	3.17126	0.0509299	0.23124	0.158228	0.36293	0.204703	0.571569	0.137995	0.619592
050792501MR523LU5_st	HERV_proto	MER52A	chr5:39621234-39622456	6.5735	3.17026	0.050975	0.231333	-0.244252	0.14651	0.390762	0.387569	0.698879	0.255919
012698701MR41sLU3_st	HERV_proto	PRIMA41	chr1:222906370-222906927	6.0684	3.16915	0.0510251	0.23146	-0.426251	-0.28432	0.141931	0.132268	0.409914	0.811493
052430103MR41env_at	HERV_proto	PRIMA41	chr5:153463637-153464238	5.61163	3.16665	0.0511379	0.231659	0.307092	0.117864	-0.189229	0.128238	0.690346	0.578822
120100401HE41pol_st	HERV_proto	HERV-E4.1	chr12:9567036-9569205	6.02442	3.16553	0.0511882	0.231795	0.288376	0.00232748	-0.286049	0.19479	0.996673	0.360116
0Y0272701HK07sLU3p_at	HERV_proto	HML-7	chrY:19758257-19759090	5.39378	3.16475	0.0512235	0.231854	-0.469512	-0.337688	0.131824	0.138742	0.369901	0.849393
090882101MR41sLU3_st	HERV_proto	PRIMA41	chr9:76437166-76437718	5.88722	3.16287	0.0513088	0.232032	-0.403349	0.0461335	0.449482	0.229619	0.942662	0.321057
190416902HK10sLRp_at	HERV_proto	HML-10	chr19:36636543-36637090	7.05106	3.16138	0.051376	0.2322	-0.188399	-0.267575	-0.0791761	0.329953	0.152718	0.839127
120296104MR525LU3_st	HERV_proto	MER52A	chr12:22850261-22851132	7.74506	3.16109	0.0513893	0.232205	0.109599	0.19799	0.0883909	0.450926	0.138459	0.718555
100812902HFRDsLR_st	HERV_proto	HERV-FRD	chr10:57019522-57020098	7.89958	3.16025	0.0514276	0.232213	0.0858151	0.201694	0.115879	0.583489	0.139651	0.612501
032210901HRPBsLU3_at	HERV_proto	HERV-Pb	chr3:142868636-142868924	5.51818	3.15889	0.0514894	0.232305	-0.399472	-0.120648	0.278823	0.13652	0.773126	0.517225
071124601ERVLsLU3_at	HERV_proto	HERV-L	chr7:81162808-81163113	5.63628	3.15854	0.0515051	0.232305	0.0459019	0.288227	0.242325	0.873397	0.17942	0.429303
140541702ERVTsLU3_at	HERV_proto	HERV-T	chr14:55276489-55276952	8.86087	3.15772	0.0515426	0.232318	0.000790878	0.262724	0.261934	0.997905	0.223422	0.359308
110036809HE41pro_st	HERV_proto	HERV-E4.1	chr11:3471310-3485197	6.15672	3.15722	0.0515652	0.232353	-0.357799	0.0860884	0.443888	0.27028	0.872114	0.292985
110787105ERVWsLU5_st	HERV_proto	HERV-W	chr11:56871966-56874269	6.61737	3.15617	0.0516131	0.232459	0.221659	0.132568	-0.0890902	0.127824	0.472629	0.755593
051832604ERVHpol_at	HERV_proto	HERV-H	chr5:110530936-110535514	7.14398	3.1547	0.0516801	0.232633	0.183546	0.301506	0.11796	0.403193	0.142464	0.765203
0X1473803HFRDsLU3_at	HERV_proto	HERV-FRD	chrX:96243558-96244296	6.08959	3.15416	0.0517045	0.232688	-0.279682	-0.0764872	0.203195	0.140408	0.800791	0.499095
0Y0022002HR18sLU5_st	HERV_proto	HERV18	chrY:3618253-3618612	6.30346	3.15311	0.0517527	0.232785	-0.155163	0.177513	0.332676	0.539476	0.534285	0.251212
080187903HE41gag_st	HERV_proto	HERV-E4.1	chr8:12688378-12692435	6.52195	3.15205	0.0518013	0.232931	0.366405	0.250838	-0.115567	0.135461	0.397737	0.824927
141153303MR413LU3_at	HERV_proto	PRIMA41	chr14:94089107-94090132	6.10242	3.15075	0.0518608	0.233107	-0.282437	-0.090665	0.191772	0.135003	0.755307	0.531294
081035601MR52env_st	HERV_proto	MER52A	chr8:71461558-71462659	6.24967	3.15041	0.0518761	0.233155	-0.127408	0.0410768	0.168485	0.298579	0.828375	0.281848
120892503HFRDsLU5_at	HERV_proto	HERV-FRD	chr12:70485960-70486646	5.47141	3.14948	0.0519188	0.233258	-0.507987	-0.29958	0.208407	0.127833	0.481151	0.749367
021936103ERVFsLU3p_at	HERV_proto	HERV-F	chr2:130926714-130927194	5.61926	3.1475	0.0520096	0.233574	-0.318565	-0.272414	0.0461514	0.163299	0.286285	0.935906
010738802HR46sLU5p_at	HERV_proto	HERV46	chr1:58687513-58687993	6.31533	3.14572	0.0520918	0.233769	-0.194126	-0.253748	-0.0596213	0.293688	0.164152	0.882455
062426204ERVIpol_st	HERV_proto	HERV-I	chr6:166891088-166898253	5.28546	3.14565	0.0520949	0.233774	-0.0795394	0.399489	0.479028	0.867699	0.29724	0.30205
050593101HK01sLU5p_st	HERV_proto	HML-1	chr5:28748361-28748918	6.26914	3.14459	0.0521438	0.233883	0.346254	0.315443	-0.0308104	0.175854	0.259256	0.965257
032725001HRPBsLU3_at	HERV_proto	HERV-Pb	chr3:175523502-175523787	5.58303	3.14381	0.0521794	0.233951	0.106702	0.311041	0.204339	0.677292	0.148048	0.548819
031365901HR183LU3_st	HERV_proto	HERV18	chr3:83500375-83504820	6.40331	3.14262	0.0522343	0.234087	-0.087725	0.207461	0.295186	0.728529	0.384098	0.271562
090512003ERVHenv_at	HERV_proto	HERV-H	chr9:35151218-35156610	6.8102	3.14226	0.0522513	0.234099	0.270431	0.0464227	-0.224009	0.158412	0.891621	0.436813
060729001ERVL5LU3_st	HERV_proto	HERV-L	chr6:50354820-50359102	6.13131	3.14034	0.05234	0.234343	0.113759	0.317984	0.204225	0.661176	0.146914	0.560987
050057401HFRDgag_st	HERV_proto	HERV-FRD	chr5:3928088-3928419	5.56438	3.14024	0.0523446	0.234343	-0.150205	0.103681	0.253886	0.418832	0.666489	0.255919
072078505ERVHpol_at	HERV_proto	HERV-H	chr7:148309414-148315615	6.73779	3.13803	0.0524468	0.234598	-0.359854	-0.29331	0.066544	0.156372	0.30907	0.913669
042826505ERV93LU3p_st	HERV_proto	ERV9	chr4:163425820-163428746	6.28609	3.13762	0.0524657	0.234628	-0.329059	-0.0819013	0.247158	0.145419	0.824344	0.484514
032197602HR18sLU5_st	HERV_proto	HERV18	chr3:141652504-141652801	5.66094	3.13288	0.052686	0.235218	-0.153321	0.231494	0.384815	0.614816	0.471916	0.258025
032262502MR525LU3_at	HERV_proto	MER52A	chr3:145522851-145523502	6.34987	3.13138	0.0527557	0.235419	0.0769717	-0.288142	-0.365113	0.823372	0.324821	0.291451
190503606ERVHgag_st	HERV_proto	HERV-H	chr19:43323511-43329384	5.77391	3.13087	0.0527796	0.235471	0.101157	-0.237596	-0.338753	0.727278	0.38632	0.272657
101850803ERVWsLU5_at	HERV_proto	HERV-W	chr10:130356223-130356977	7.61657	3.12989	0.0528257	0.235522	0.0112354	0.182719	0.171484	0.95734	0.208482	0.385314
190549403ERVLsLU3_at	HERV_proto	HERV-L	chr19:46592318-46593143	6.5891	3.12906	0.052864	0.235628	-0.259649	-0.186655	0.072994	0.141398	0.373664	0.850274
131586701ERVFpro_at	HERV_proto	HERV-F	chr13:113782546-113785247	6.16485	3.12659	0.0529799	0.235849	-0.350026	-0.170042	0.179984	0.127075	0.585384	0.664057
160386001MR41sLU3_st	HERV_proto	PRIMA41	chr16:23862744-23863058	6.77441	3.12248	0.0531727	0.236383	0.15872	0.454733	0.296013	0.671769	0.149457	0.55568
200797507ERVIgag_at	HERV_proto	HERV-I	chr20:49281111-49287295	5.73915	3.1219	0.0531998	0.23646	0.200724	0.243585	0.0428602	0.264789	0.178978	0.919513
091669603ERVTsLU3_at	HERV_proto	HERV-T	chr9:127467025-127467550	5.36171	3.1208	0.0532515	0.236616	-0.292537	0.173065	0.465602	0.389292	0.705528	0.262258
031917303PBLAsLU5p_st	HERV_proto	PABL-A	chr3:122469078-122469661	8.33442	3.11998	0.0532903	0.236697	-0.17267	0.0658224	0.238493	0.321023	0.799706	0.27853
050857602ERVTsLU3_st	HERV_proto	HERV-T	chr5:43467970-43468471	6.90171	3.11955	0.0533108	0.236733	0.244454	0.228318	-0.0161357	0.183688	0.25213	0.976224
200674101ERVHsLU3II_st	HERV_proto	HERV-H	chr20:42705292-42705530	5.1952	3.11855	0.0533578	0.23684	0.319215	-0.0663095	-0.385524	0.263461	0.891803	0.303866
050696401HFRDsLU3_at	HERV_proto	HERV-FRD	chr5:34066024-34066366	6.31219	3.11755	0.0534051	0.236968	-0.078236	0.14469	0.222926	0.669895	0.430511	0.265647
080855801ERVLsLR_st	HERV_proto	HERV-L	chr8:59236511-59236887	5.89967	3.1169	0.0534355	0.237011	-0.245221	0.0471086	0.29233	0.258703	0.89989	0.307662
0X1568702ERVTsLU3_st	HERV_proto	HERV-T	chrX:103385036-103385527	6.82041	3.11551	0.0535013	0.237195	0.24128	-0.00404323	-0.245323	0.205411	0.992655	0.356883
050593101HK01sLU5p_at	HERV_proto	HML-1	chr5:28748361-28748918	5.92412	3.11498	0.0535267	0.237226	-0.416237	-0.287131	0.129106	0.138832	0.397459	0.83033
0Y0325107HK085LR_at	HERV_proto	HML-8	chrY:24463278-24468591	5.95004	3.11438	0.0535549	0.237299	-0.31496	-0.153138	0.161822	0.128041	0.586003	0.665132
100524506ERVH5LU3II_at	HERV_proto	HERV-H	chr10:35401889-35408752	5.85331	3.11118	0.0537067	0.237689	0.166964	0.534151	0.367187	0.712787	0.154917	0.528725
052267401MR413LRp_at	HERV_proto	PRIMA41	chr5:140744065-140744615	6.48049	3.10523	0.0539899	0.238269	0.312954	0.188743	-0.124211	0.13178	0.472925	0.763093
023354902PRM4sLRp_at	HERV_proto	PRIMA4	chr2:226023721-226024270	6.30451	3.10482	0.0540095	0.238317	-0.223886	0.0397821	0.263668	0.255137	0.908421	0.312124
062050407HRFB3LU5_at	HERV_proto	HERV-Fb	chr6:142536479-142543225	6.27946	3.10229	0.0541305	0.238636	0.28004	0.222516	-0.0575246	0.155458	0.324731	0.902734
150633602MR525LR_st	HERV_proto	MER52A	chr15:72504356-72504829	5.7984	3.09996	0.0542422	0.238812	0.14844	0.413684	0.265244	0.662406	0.150338	0.565297
200935702MR41sLU3_st	HERV_proto	PRIMA41	chr20:56832126-56832960	5.68938	3.09953	0.0542631	0.238821	-0.249311	-0.0541204	0.19519	0.153432	0.854225	0.467605
010648802HK063LRp_at	HERV_proto	HML-6	chr1:52967587-52968033	7.69571	3.09762	0.054355	0.239042	-0.158686	0.136307	0.294992	0.471442	0.612225	0.257827
180298103ERVHsLU3I_st	HERV_proto	HERV-H	chr18:27231699-27232077	5.98853	3.09711	0.0543795	0.239081	0.252268	0.25655	0.00428136	0.207002	0.22552	0.994724
061765206ERVL3LR_at	HERV_proto	HERV-L	chr6:123793480-123799594	5.17734	3.09664	0.054402	0.23913	-0.440105	0.107244	0.547349	0.276819	0.871965	0.299664
080929303ERVL3LU3_st	HERV_proto	HERV-L	chr8:64121221-64127310	5.74996	3.09614	0.0544262	0.239162	-0.387238	-0.446658	-0.0594191	0.248232	0.192295	0.942652
180987301MR41sLU3_st	HERV_proto	PRIMA41	chr18:70280370-70280830	6.76216	3.09092	0.0546781	0.239909	-0.27684	-0.0992932	0.177547	0.135842	0.7214	0.565445
150531803MR41sLU3_st	HERV_proto	PRIMA41	chr15:63226696-63227251	5.70431	3.09088	0.0546802	0.239909	0.00259187	0.459639	0.457047	0.996282	0.230203	0.367086
140818204ERVHpol_st	HERV_proto	HERV-H	chr14:75580505-75586395	7.32448	3.09012	0.0547169	0.23997	0.311001	-0.141712	-0.452712	0.348568	0.765974	0.274793
032502202ERVLsLU3_st	HERV_proto	HERV-L	chr3:161282444-161282742	5.4356	3.08884	0.0547789	0.24014	0.332796	0.392027	0.0592307	0.256713	0.188276	0.933419
040029001ERVLsLR_st	HERV_proto	HERV-L	chr4:2400517-2400947	5.76316	3.08784	0.0548276	0.240252	0.480304	0.554028	0.0737238	0.249088	0.193054	0.942765
0Y0283701HK055LU3_at	HERV_proto	HML-5	chrY:20801401-20806049	5.37465	3.0869	0.0548731	0.240323	0.288005	0.226408	-0.061597	0.15519	0.331183	0.898339
043092203MR84gag_st	HERV_proto	MER84	chr4:179403515-179406110	5.5656	3.08276	0.0550746	0.240836	0.115722	0.302603	0.186881	0.637065	0.149751	0.584487
150633602MR525LR_at	HERV_proto	MER52A	chr15:72504356-72504829	5.96011	3.08119	0.055151	0.241034	0.270077	0.4452	0.175123	0.411195	0.149043	0.767318
0Y0115001ERVTsLU3_at	HERV_proto	HERV-T	chrY:11211275-11211837	7.10904	3.08079	0.0551707	0.241061	-0.27939	0.0389289	0.318319	0.244945	0.930079	0.324842
070928303HL66sLU3_at	HERV_proto	HERV-L66	chr7:67907685-67908254	5.50843	3.08055	0.0551827	0.241061	0.35971	0.171888	-0.187823	0.130581	0.596898	0.660439
110439106HR183LU5_at	HERV_proto	HERV18	chr11:30044711-30047417	6.80344	3.08014	0.0552023	0.241119	-0.215358	0.0418324	0.257191	0.262657	0.89935	0.311796
061745401HK143LU5p_st	HERV_proto	HERV-K14C	chr6:122504845-122512093	6.06161	3.07945	0.0552365	0.241222	0.12796	-0.149973	-0.277934	0.551658	0.53469	0.260132
101296602ERVPsLRp_at	HERV_proto	HERV-P	chr10:90135634-90136139	6.66191	3.07918	0.0552496	0.241236	-0.113442	0.213684	0.327125	0.676902	0.430902	0.270843
061796305ERVHpol_at	HERV_proto	HERV-H	chr6:125701846-125707763	6.17979	3.0787	0.0552731	0.241272	-0.257993	-0.239894	0.018099	0.185973	0.258178	0.974415
071936903HRPB5LU3_at	HERV_proto	HERV-Pb	chr7:138449593-138450118	6.17613	3.07557	0.0554264	0.241636	-0.101589	-0.262953	-0.161364	0.633157	0.150014	0.587941
131523103HE41sLU3_at	HERV_proto	HERV-E4.1	chr13:109139515-109139979	7.85744	3.07537	0.0554361	0.241636	-0.304679	-0.22635	0.0783287	0.148796	0.362174	0.869613
061360802HK08sLR_st	HERV_proto	HML-8	chr6:95583943-95584907	5.62684	3.07438	0.0554847	0.241761	0.271229	-0.0364364	-0.307665	0.243834	0.932891	0.326958
031630504ERVL5LU3_st	HERV_proto	HERV-L	chr3:103281902-103284484	5.85987	3.07223	0.0555905	0.242028	-0.302786	-0.100952	0.201834	0.139618	0.746972	0.548181
031847301MR41sLU3_st	HERV_proto	PRIMA41	chr3:117025484-117026386	5.64853	3.07215	0.0555945	0.242028	-0.619582	-0.293193	0.326389	0.131317	0.602487	0.656695
060370703ERVTsLU5_at	HERV_proto	HERV-T	chr6:24661818-24662794	5.81618	3.07025	0.0556884	0.242229	-0.129973	-0.446648	-0.316676	0.739	0.161643	0.5181
012106402HFRDsLU3_at	HERV_proto	HERV-FRD	chr1:180563420-180564026	6.40782	3.06961	0.0557197	0.242327	0.173333	0.301089	0.127757	0.438432	0.147892	0.741162
062277003MR41sLU3_at	HERV_proto	PRIMA41	chr6:157754759-157755310	6.53372	3.06842	0.0557785	0.242464	-0.398574	-0.120744	0.27783	0.143375	0.775923	0.526891
150162301HFRDgag_at	HERV_proto	HERV-FRD	chr15:31671724-31672032	5.9496	3.06832	0.0557837	0.242464	-0.335661	-0.330407	0.0052548	0.201011	0.239255	0.994946
0X1944101MR52env_st	HERV_proto	MER52A	chrX:134287471-134288356	6.10367	3.0675	0.055824	0.242575	-0.329742	0.00964531	0.339388	0.212959	0.987387	0.358654
022358701MR52env_at	HERV_proto	MER52A	chr2:159738521-159739332	5.65709	3.06734	0.0558321	0.242601	0.170881	0.31102	0.140139	0.463022	0.146954	0.720577
200031502ERVH3LU3I_st	HERV_proto	HERV-H	chr20:1727241-1733570	6.10989	3.06511	0.0559424	0.242868	0.249191	0.213819	-0.0353721	0.170819	0.293358	0.938222
070622201ERVI5LU3_at	HERV_proto	HERV-I	chr7:43813482-43814006	7.37664	3.0623	0.0560818	0.24327	0.186172	0.161694	-0.0244789	0.173355	0.28885	0.94381
040186202ERVLsLU3_at	HERV_proto	HERV-L	chr4:10482428-10482900	5.94253	3.05849	0.0562716	0.243724	0.254453	0.217585	-0.0368679	0.170771	0.295304	0.936824
021133203ERVHsLU3I_at	HERV_proto	HERV-H	chr2:77900188-77900610	6.44229	3.05766	0.0563129	0.243811	-0.40871	-0.254994	0.153716	0.136981	0.459139	0.782492
010691402ERVLsLR_st	HERV_proto	HERV-L	chr1:55951087-55953233	5.99595	3.05096	0.0566486	0.244681	-0.0494572	0.195242	0.244699	0.835089	0.327942	0.303839
0X0355401MR41sLU3_st	HERV_proto	PRIMA41	chrX:16931644-16932293	5.76705	3.0488	0.056757	0.244937	0.213987	-0.00710826	-0.221095	0.21567	0.98553	0.359555
120048602ERVLsLR_at	HERV_proto	HERV-L	chr12:5381642-5382114	5.87016	3.0485	0.056772	0.244964	0.314759	0.116522	-0.198238	0.138121	0.711617	0.578389
111211501ERVFsLU3p_st	HERV_proto	HERV-F	chr11:88972020-88972446	5.60213	3.0477	0.0568125	0.245038	0.317914	0.201277	-0.116637	0.138483	0.451805	0.79009
032790601ERVHpol_st	HERV_proto	HERV-H	chr3:179522485-179526348	5.35329	3.04681	0.0568571	0.245156	0.266992	0.263224	-0.00376791	0.203129	0.240873	0.99535
091178702HFRDpro_at	HERV_proto	HERV-FRD	chr9:92984659-92985419	5.79828	3.046	0.056898	0.245219	0.374535	0.282493	-0.0920413	0.153106	0.357238	0.877718
080955201ERVLsLR_st	HERV_proto	HERV-L	chr8:65754007-65754393	6.76615	3.0447	0.0569635	0.245412	0.140209	0.240786	0.100578	0.434786	0.150556	0.748675
081922605HK03dUTPase_at	HERV_proto	HML-3	chr8:126007722-126013982	5.4657	3.04455	0.0569711	0.245426	-0.160406	0.229937	0.390343	0.607479	0.491912	0.267486
0Y0232506ERVHenv_at	HERV_proto	HERV-H	chrY:17137191-17142869	6.84519	3.04397	0.0570008	0.245477	-0.0926423	-0.266528	-0.173886	0.677939	0.156773	0.562141
150055305ERVHgag_at	HERV_proto	HERV-H	chr15:24685358-24691027	7.42308	3.04392	0.0570029	0.245477	-0.271599	-0.0394527	0.232146	0.171899	0.913648	0.433807
190719510HK063LU3p_at	HERV_proto	HML-6	chr19:58305671-58315215	6.79114	3.04365	0.0570166	0.245477	-0.245444	0.0619466	0.307391	0.284718	0.869013	0.304975
071650802ERVLsLU3_at	HERV_proto	HERV-L	chr7:119220293-119220625	5.46443	3.04239	0.0570804	0.245586	0.340081	0.289939	-0.0501424	0.171614	0.298421	0.935799
043002901ERVHsLU3I_st	HERV_proto	HERV-H	chr4:174519435-174519883	5.57641	3.04229	0.0570853	0.245586	0.286105	0.144198	-0.141907	0.133234	0.573296	0.68487
032890501HS49sLU3p_at	HERV_proto	HERV-HS49C23	chr3:188268331-188268660	6.6097	3.04012	0.0571953	0.245945	0.152584	0.251388	0.0988047	0.414948	0.152722	0.769868
080183809ERVHpol_at	HERV_proto	HERV-H	chr8:12483919-12496953	5.8207	3.04009	0.057197	0.245945	-0.230923	0.237438	0.468361	0.520095	0.570582	0.263749
091085102HK10sLRp_at	HERV_proto	HML-10	chr9:87984145-87984721	6.0645	3.03873	0.0572662	0.246071	-0.292146	-0.0699537	0.222192	0.154859	0.835741	0.488181
100707702ERVLsLR_st	HERV_proto	HERV-L	chr10:50980247-50980694	7.41092	3.03645	0.0573817	0.246336	0.013533	0.189244	0.175711	0.950868	0.214928	0.399994
190260501ERVIsLU3_st	HERV_proto	HERV-I	chr19:23397285-23397831	5.46992	3.03617	0.0573963	0.246339	-0.0956196	-0.271724	-0.176105	0.673848	0.157068	0.565445
101095902HR46sLU5p_at	HERV_proto	HERV46	chr10:77775180-77775594	5.39931	3.03358	0.057528	0.246709	-0.340795	-0.362688	-0.0218934	0.226226	0.218566	0.978435
180293501ERVTsLU5_st	HERV_proto	HERV-T	chr18:26927304-26928240	6.61142	3.02963	0.0577302	0.247226	0.256551	0.0434918	-0.213059	0.168102	0.895186	0.447557
091713201ERVI3LU3_st	HERV_proto	HERV-I	chr9:133032235-133037864	5.83107	3.02947	0.0577383	0.247233	0.0882362	0.308147	0.21991	0.746138	0.16642	0.518487
021198301HRPB3LR_at	HERV_proto	HERV-Pb	chr2:81649960-81651907	5.90519	3.02802	0.0578128	0.247385	0.287855	-0.000520421	-0.288376	0.208974	0.999188	0.371788
101302801HL66sLU5_st	HERV_proto	HERV-L66	chr10:90408946-90409603	5.30201	3.02533	0.057951	0.247719	0.328368	0.198465	-0.129903	0.138101	0.479754	0.76858
020156606ERV95LU5p_st	HERV_proto	ERV9	chr2:8895309-8902677	5.14344	3.0239	0.0580245	0.247846	-0.208084	-0.594109	-0.386025	0.676226	0.158435	0.565444
100993105HK035LU5p_at	HERV_proto	HML-3	chr10:68863866-68868578	5.68164	3.02354	0.0580432	0.24788	-0.555113	-0.200351	0.354762	0.140824	0.722807	0.573128
032532703ERVH3LU3I_st	HERV_proto	HERV-H	chr3:162722817-162727210	5.80635	3.0226	0.0580912	0.24801	0.164163	0.266797	0.102634	0.409259	0.155129	0.777209
190719511HK063LRp_st	HERV_proto	HML-6	chr19:58305671-58315215	5.39414	3.02249	0.0580969	0.248026	0.0447152	0.372277	0.327561	0.911022	0.203257	0.42379
020931712HK083LU5_st	HERV_proto	HML-8	chr2:63988445-63997140	5.37272	3.0215	0.058148	0.24817	-0.473898	-0.25249	0.221408	0.135336	0.545702	0.710105
022226901ERVLsLU3_at	HERV_proto	HERV-L	chr2:150461838-150462323	5.66112	3.01898	0.0582785	0.248505	0.495399	0.246469	-0.248931	0.135176	0.58194	0.680285
052232604HR46gag_at	HERV_proto	HERV46	chr5:136737043-136738921	5.31554	3.01893	0.0582812	0.248506	-0.129642	0.261522	0.391164	0.697206	0.424476	0.280638
170789201MR41sLU3_st	HERV_proto	PRIMA41	chr17:73978043-73978592	5.85235	3.01843	0.0583068	0.248563	0.265899	0.182721	-0.0831781	0.146224	0.409343	0.832052
100560302HK083LR_at	HERV_proto	HML-8	chr10:37982514-37983713	5.39899	3.01812	0.0583227	0.248563	0.302767	-0.0532181	-0.355986	0.262594	0.910573	0.324087
032540203HK06sLU3p_at	HERV_proto	HML-6	chr3:163129213-163129642	6.85093	3.01534	0.058467	0.24889	-0.03021	-0.294518	-0.264308	0.925454	0.208541	0.416424
111804503HFRDsLU5_at	HERV_proto	HERV-FRD	chr11:132856377-132857069	8.113	3.01521	0.0584734	0.24889	-0.285795	-0.430843	-0.145048	0.372176	0.160678	0.814305
190649902ERVTsLU3_at	HERV_proto	HERV-T	chr19:53774412-53774905	8.04178	3.0123	0.058625	0.249299	-0.233551	0.0233261	0.256877	0.238876	0.951976	0.344281
210484601ERVLsLU3_at	HERV_proto	HERV-L	chr21:35847100-35847557	5.69003	3.01212	0.0586342	0.24931	-0.248554	-0.220285	0.0282693	0.181723	0.285752	0.953717
100713903MR52sLU3_at	HERV_proto	MER52A	chr10:51515802-51516594	6.36181	3.01102	0.0586918	0.249449	-0.396214	-0.174481	0.221733	0.136933	0.640907	0.636231
180311301MR523LU5_at	HERV_proto	MER52A	chr18:27975430-27976231	5.74497	3.00789	0.058855	0.249889	0.227928	0.283565	0.0556376	0.285385	0.185688	0.909759
190119704ERVF5LU3p_at	HERV_proto	HERV-F	chr19:12230551-12231117	6.33862	3.00664	0.0589202	0.25002	-0.0760931	0.289073	0.365167	0.829991	0.336549	0.307966
100922606MR41gag_at	HERV_proto	PRIMA41	chr10:63985475-63988903	8.55243	3.00446	0.0590345	0.250264	-0.0624953	0.111357	0.173852	0.667346	0.449755	0.277916
190633003ERVH3LU3I_st	HERV_proto	HERV-H	chr19:52755542-52756872	5.30291	3.00163	0.059183	0.250634	0.266302	0.41443	0.148128	0.389025	0.159728	0.799117
012189503PBLAsLU5p_at	HERV_proto	PABL-A	chr1:187002870-187003875	5.59803	3.00117	0.0592074	0.250689	-0.506168	-0.267569	0.238599	0.136847	0.55183	0.708002
220039701ERVIsLU3_st	HERV_proto	HERV-I	chr22:20795107-20795595	5.15415	3.00108	0.0592119	0.250691	-0.414297	0.019533	0.43383	0.224135	0.978609	0.360502
080484702HFRDsLU3_at	HERV_proto	HERV-FRD	chr8:31534367-31535051	5.53066	3.00083	0.0592253	0.250729	0.271395	0.201385	-0.0700098	0.155186	0.371208	0.870792
0X1090608XA343LU3_st	HERV_proto	HERV-XA34	chrX:64842497-64851091	6.16693	3.00052	0.0592412	0.250758	0.34228	0.0651306	-0.27715	0.166418	0.879133	0.461818
010261202HR46sLRp_at	HERV_proto	HERV46	chr1:18887162-18887916	5.29333	2.99992	0.0592732	0.250849	-0.370135	0.0140217	0.384157	0.221517	0.983286	0.363217
0X1716101HE41gag_st	HERV_proto	HERV-E4.1	chrX:115922888-115924172	5.7332	2.9975	0.0594006	0.2512	0.33134	0.225009	-0.106332	0.146926	0.4177	0.826548
072112301HK09sLU5_st	HERV_proto	HML-9	chr7:150456965-150457437	5.56452	2.99727	0.0594126	0.251203	0.259437	-0.128488	-0.387925	0.370062	0.752844	0.283044
020122101HFRDsLU3_st	HERV_proto	HERV-FRD	chr2:7094242-7094934	5.37134	2.99608	0.0594757	0.251352	-0.0892453	0.281138	0.370383	0.796795	0.359811	0.300583
180447301HFRDsLU5_st	HERV_proto	HERV-FRD	chr18:36632760-36633454	6.05242	2.99584	0.0594881	0.251377	0.260805	0.223537	-0.0372677	0.176506	0.301366	0.93861
022760301ERVLsLU3_at	HERV_proto	HERV-L	chr2:188044248-188044553	7.21926	2.99477	0.059545	0.251478	0.153183	0.18486	0.0316773	0.274465	0.193061	0.923811
0X1557803PRM4sLU5p_st	HERV_proto	PRIMA4	chrX:102787199-102787829	6.75722	2.99473	0.0595471	0.251478	0.21742	-0.0509186	-0.268339	0.283306	0.879733	0.314757
130753002HK08sLR_st	HERV_proto	HML-8	chr13:65771413-65772412	7.03166	2.99256	0.0596615	0.251785	-0.280077	-0.0855919	0.194485	0.148979	0.776714	0.535416
013024802ERVLsLR_st	HERV_proto	HERV-L	chr1:243289045-243289490	5.656	2.98924	0.0598379	0.252352	0.232696	0.372207	0.139512	0.404783	0.159232	0.786463
041670804XA34gag_at	HERV_proto	HERV-XA34	chr4:92025772-92031162	5.57095	2.98741	0.0599353	0.252544	-0.31692	-0.0611001	0.25582	0.167247	0.877357	0.465359
090086401HRPBpol_at	HERV_proto	HERV-Pb	chr9:6079629-6080004	5.65848	2.98723	0.0599449	0.252552	-0.392733	-0.218965	0.173768	0.138742	0.526161	0.731568
120229701ERVH5LU3II_at	HERV_proto	HERV-H	chr12:18195661-18203729	6.2339	2.98693	0.0599609	0.252559	-0.233772	0.116684	0.350457	0.37215	0.751492	0.283632
022894702ERVFsLRp_st	HERV_proto	HERV-F	chr2:196132432-196133021	5.389	2.98276	0.0601838	0.253047	0.0619958	-0.265064	-0.32706	0.848577	0.327974	0.316103
010145901HK08sLU3_st	HERV_proto	HML-8	chr1:11104595-11105671	5.86021	2.98205	0.0602214	0.253102	0.371126	0.181568	-0.189558	0.138121	0.59329	0.676303
101302801HL66sLU5_at	HERV_proto	HERV-L66	chr10:90408946-90409603	5.34096	2.9802	0.0603206	0.253323	-0.204642	-0.432439	-0.227796	0.546174	0.154436	0.664093
141022501ERVLsLU3_at	HERV_proto	HERV-L	chr14:86827522-86827825	6.27813	2.97961	0.0603526	0.253394	-0.199632	-0.584789	-0.385157	0.68852	0.16349	0.563142
101008102HK08sLR_st	HERV_proto	HML-8	chr10:70041382-70042455	6.63051	2.97751	0.0604651	0.253729	0.272412	0.214511	-0.0579011	0.164361	0.342678	0.901186
0X0304602HR18sLU5_at	HERV_proto	HERV18	chrX:14448516-14449077	7.00279	2.97737	0.0604726	0.253729	-0.324918	-0.243898	0.0810199	0.158412	0.367762	0.876952
050587402ERVLsLU3_at	HERV_proto	HERV-L	chr5:28501389-28502058	5.7197	2.97569	0.060563	0.253959	-0.681909	-0.0721484	0.60976	0.186568	0.942568	0.422575
180298103ERVHsLU3I_at	HERV_proto	HERV-H	chr18:27231699-27232077	8.00403	2.97522	0.0605882	0.253992	-0.37791	-0.262874	0.115037	0.150682	0.407798	0.839092
080605302HFRDgag_st	HERV_proto	HERV-FRD	chr8:39481097-39485061	7.8391	2.97315	0.0607002	0.254357	-0.426493	-0.266395	0.160097	0.143785	0.467345	0.786784
011027707ERVL5LU3_st	HERV_proto	HERV-L	chr1:76874387-76880817	8.24013	2.97306	0.0607048	0.254368	0.20267	0.181338	-0.0213324	0.186983	0.286221	0.958581
012216203ERVL3LU3_st	HERV_proto	HERV-L	chr1:188335018-188342121	6.97699	2.9728	0.0607186	0.254388	0.149378	0.28971	0.140332	0.503986	0.154917	0.699262
140762101MR41sLU3_st	HERV_proto	PRIMA41	chr14:71130673-71131303	7.63801	2.972	0.0607622	0.25448	-0.0204108	0.280133	0.300544	0.953646	0.269388	0.356137
032089503HRLQ3LU3p_st	HERV_proto	HARLEQUIN	chr3:134025019-134027643	7.59073	2.97044	0.0608466	0.254682	0.216575	0.226279	0.00970467	0.226413	0.23121	0.985488
060693402HK08sLR_at	HERV_proto	HML-8	chr6:48152309-48153325	6.10819	2.96961	0.0608911	0.254701	-0.301927	-0.0876925	0.214234	0.153005	0.792087	0.52753
090128101MR41sLU3_at	HERV_proto	PRIMA41	chr9:9015151-9015707	6.34912	2.96805	0.0609759	0.254902	0.215673	0.137883	-0.0777897	0.145519	0.454565	0.797727
100482802ERVFsLU3p_st	HERV_proto	HERV-F	chr10:32197391-32197877	5.59183	2.96589	0.0610932	0.255212	0.267715	0.332309	0.0645942	0.288752	0.190821	0.91167
040660604HR30sLU5_at	HERV_proto	HERV30	chr4:32022569-32023262	6.69296	2.96566	0.0611054	0.255218	-0.159656	0.118226	0.277882	0.449	0.660687	0.275924
121043102MR41sLU3_at	HERV_proto	PRIMA41	chr12:79546313-79546846	5.58132	2.96443	0.0611722	0.255391	0.423783	0.166809	-0.256974	0.143189	0.692558	0.603501
100288402ERVFsLRp_at	HERV_proto	HERV-F	chr10:19086674-19087196	7.17659	2.96359	0.0612182	0.255471	-0.267938	-0.0473373	0.2206	0.172395	0.891426	0.457976
070066902HK08sLR_at	HERV_proto	HML-8	chr7:5062223-5063284	5.37644	2.96195	0.0613078	0.255752	0.214429	0.351797	0.137368	0.419758	0.160259	0.775448
020783203ERVPsLU5p_at	HERV_proto	HERV-P	chr2:53149284-53149880	5.30104	2.95666	0.0615967	0.256371	-0.328316	0.0603495	0.388666	0.270576	0.907843	0.330647
160482901HE41sLU3_at	HERV_proto	HERV-E4.1	chr16:28370309-28370781	6.60077	2.95534	0.0616689	0.256538	0.259632	0.0507106	-0.208921	0.169609	0.87589	0.470507
030092110HADP5LU5p_st	HERV_proto	HERV-ADP	chr3:5140823-5149820	5.21154	2.95528	0.0616725	0.256542	0.519158	0.337181	-0.181978	0.147345	0.447416	0.806168
052384701HR46sLU3p_st	HERV_proto	HERV46	chr5:149887557-149888027	5.96824	2.95486	0.0616955	0.256576	-0.386155	0.114222	0.500377	0.308487	0.848716	0.309624
052135402MR413LU3_at	HERV_proto	PRIMA41	chr5:128823926-128824488	5.3229	2.95405	0.0617401	0.256667	-0.462315	-0.1164	0.345915	0.159955	0.828043	0.504483
011954102HK14sLU5_at	HERV_proto	HERV-K14C	chr1:168457188-168457732	7.37341	2.95357	0.0617663	0.256745	0.209787	0.241722	0.0319348	0.261485	0.20709	0.944804
100562302HK08sLR_at	HERV_proto	HML-8	chr10:38099934-38100997	5.74777	2.94976	0.0619757	0.257216	0.356527	-0.019244	-0.375771	0.231052	0.97507	0.364349
190030901ERVLsLU3_st	HERV_proto	HERV-L	chr19:3858959-3859260	7.704	2.94589	0.0621896	0.257703	-0.00132853	0.17479	0.176119	0.995211	0.24961	0.379875
022209601HK01env_at	HERV_proto	HML-1	chr2:149324475-149324843	5.50032	2.94191	0.0624108	0.258195	0.462758	0.0762144	-0.386544	0.176699	0.900491	0.453973
050073601ERVLsLR_at	HERV_proto	HERV-L	chr5:4895119-4895535	5.56852	2.94167	0.0624237	0.258214	-0.160537	-0.318678	-0.158141	0.517894	0.157887	0.691045
010578502ERVIsLR_st	HERV_proto	HERV-I	chr1:46754656-46755142	5.62356	2.94123	0.062448	0.25823	-0.107459	0.185393	0.292851	0.663503	0.463279	0.284184
010578501ERVIsLU3_st	HERV_proto	HERV-I	chr1:46754656-46755142	5.99653	2.94116	0.062452	0.25823	-0.142242	0.14724	0.289481	0.530508	0.577351	0.276105
170245105ERVHgag_at	HERV_proto	HERV-H	chr17:19888531-19893597	6.9094	2.9401	0.0625114	0.258346	-0.284071	-0.179468	0.104603	0.147002	0.464502	0.793288
071549203ERVWsLU5_at	HERV_proto	HERV-W	chr7:112220647-112221416	10.2865	2.93828	0.0626122	0.258695	0.063871	0.172265	0.108394	0.659049	0.164376	0.588035
012043203HR30pol_st	HERV_proto	HERV30	chr1:175101987-175108395	7.92565	2.93797	0.0626301	0.258715	-0.330108	-0.500329	-0.170221	0.382328	0.167901	0.814593
081337901HK083LU5_st	HERV_proto	HML-8	chr8:90777000-90778074	6.503	2.93769	0.0626456	0.258739	0.306698	0.0870341	-0.219664	0.156849	0.799763	0.526679
011244902ERVLsLR_at	HERV_proto	HERV-L	chr1:91157582-91157983	5.52232	2.93746	0.0626584	0.258746	-0.422766	-0.189678	0.233087	0.142642	0.63793	0.647121
140552805MR525LU3_st	HERV_proto	MER52A	chr14:55845309-55845975	5.65908	2.93674	0.0626984	0.258801	0.196676	0.310409	0.113733	0.403021	0.165115	0.79502
180470301ERVHsLU3I_at	HERV_proto	HERV-H	chr18:38489771-38490121	5.80891	2.93612	0.0627328	0.258901	-0.38175	0.00623858	0.387988	0.221342	0.993107	0.377764
121547501MR41sLU5p_st	HERV_proto	PRIMA41	chr12:108448768-108449321	7.1772	2.93525	0.0627819	0.259012	-0.170864	-0.0540995	0.116765	0.152645	0.76951	0.549206
140513002HR18sLU3_at	HERV_proto	HERV18	chr14:53278892-53279365	6.0948	2.93403	0.0628496	0.259189	0.219558	0.341681	0.122123	0.396182	0.166344	0.801829
180535303HRFBgag_at	HERV_proto	HERV-Fb	chr18:42462115-42469450	6.23644	2.9326	0.0629298	0.259374	-0.55479	-0.22591	0.32888	0.144949	0.681369	0.615844
200728904ERVHpol_st	HERV_proto	HERV-H	chr20:45584243-45588141	5.77708	2.93231	0.062946	0.259409	0.258785	-0.0146355	-0.273421	0.233467	0.973934	0.365715
220221901ERVH5LU3I_st	HERV_proto	HERV-H	chr22:34834681-34840026	6.50452	2.93182	0.0629735	0.259458	0.200069	0.17897	-0.0210986	0.191082	0.290719	0.958928
190256502HK08sLR_st	HERV_proto	HML-8	chr19:23167744-23168809	6.30648	2.93182	0.0629737	0.259458	0.175188	0.309989	0.134801	0.460595	0.160259	0.740239
160143203ERVH3LU3I_at	HERV_proto	HERV-H	chr16:10292854-10295234	8.60664	2.93146	0.0629939	0.259494	-0.278786	-0.0264199	0.252366	0.193547	0.950173	0.422575
070060914HK02pro_st	HERV_proto	HML-2	chr7:4582426-4600400	5.4139	2.93089	0.0630261	0.259553	0.314572	0.176934	-0.137638	0.143495	0.52674	0.738704
131073402ERVLsLU3_st	HERV_proto	HERV-L	chr13:84246048-84246498	5.48749	2.92838	0.0631667	0.259804	0.257563	0.364767	0.107204	0.350839	0.175382	0.847891
030039501ERVLsLR_at	HERV_proto	HERV-L	chr3:1927279-1928012	6.30576	2.92768	0.0632064	0.259902	-0.516583	-0.0114455	0.505138	0.211554	0.990683	0.39388
021708101HK06sLU3p_st	HERV_proto	HML-6	chr2:117486115-117486522	5.42736	2.92509	0.0633523	0.260271	-0.209213	-0.324517	-0.115304	0.395287	0.167481	0.803868
020388401MR41sLU3_at	HERV_proto	PRIMA41	chr2:22673502-22674126	6.21701	2.92384	0.063423	0.260443	0.0492018	0.233476	0.184275	0.83036	0.19171	0.482794
110953501MR41sLU5p_st	HERV_proto	PRIMA41	chr11:70140125-70140987	5.64723	2.92362	0.0634351	0.260468	-0.290371	-0.108936	0.181434	0.147796	0.714114	0.592565
110039301ERVTenv_at	HERV_proto	HERV-T	chr11:3545166-3546348	5.9433	2.92355	0.0634395	0.260476	-0.299416	-0.286388	0.0130285	0.20644	0.265209	0.985246
200079501ERVHsLU3I_st	HERV_proto	HERV-H	chr20:4661209-4661594	6.09729	2.92133	0.0635648	0.260748	0.267595	0.188462	-0.0791333	0.156625	0.407056	0.846872
190505301HS49sLRp_st	HERV_proto	HERV-HS49C23	chr19:43409031-43409437	6.28168	2.92127	0.0635684	0.260753	-0.227002	0.00349596	0.230498	0.222536	0.993566	0.380307
130273901MR52env_st	HERV_proto	MER52A	chr13:37341026-37341923	7.61864	2.92101	0.0635832	0.260786	-0.0359351	0.306411	0.342347	0.924727	0.291749	0.350506
131425202HRPBsLU3_st	HERV_proto	HERV-Pb	chr13:103668121-103668420	6.0635	2.92092	0.063588	0.260787	-0.236552	0.0267873	0.263339	0.252148	0.945902	0.351414
180249001MR52env_st	HERV_proto	MER52A	chr18:23641118-23642267	5.33836	2.92071	0.0635997	0.260799	0.228995	0.0493155	-0.179679	0.168962	0.860745	0.486009
032012301ERVHsLU3II_at	HERV_proto	HERV-H	chr3:129219382-129219723	6.40872	2.91909	0.063692	0.260942	-0.388685	-0.236163	0.152522	0.146924	0.48748	0.776389
180383006HRPB5LU3_at	HERV_proto	HERV-Pb	chr18:31974841-31978971	7.16236	2.91876	0.0637103	0.260971	-0.212471	-0.0413727	0.171098	0.172929	0.877504	0.474379
140477106ERVH3LU3I_at	HERV_proto	HERV-H	chr14:50893162-50896882	6.70372	2.91861	0.0637191	0.260997	-0.213652	-0.165632	0.0480194	0.167562	0.357797	0.894825
0X0661106HK08pro_at	HERV_proto	HML-8	chrX:34796024-34803445	7.30752	2.91819	0.0637431	0.261077	-0.252143	-0.168093	0.0840496	0.152198	0.436731	0.819963
011848604HK08gag_at	HERV_proto	HML-8	chr1:160700018-160703548	5.48252	2.91724	0.0637967	0.261191	0.455586	0.390462	-0.0651248	0.183688	0.310639	0.939344
111238302MR41sLU5p_at	HERV_proto	PRIMA41	chr11:90954298-90954875	5.30665	2.91723	0.0637971	0.261191	0.0210431	-0.39563	-0.416673	0.966804	0.268617	0.367697
0X1044802HK08sLU5_at	HERV_proto	HML-8	chrX:56331140-56331666	5.04841	2.91713	0.0638032	0.261191	-0.748903	-0.595636	0.153267	0.17131	0.344808	0.906596
111268405ERVL5LU3_st	HERV_proto	HERV-L	chr11:92986178-92987642	5.43931	2.9171	0.0638049	0.261191	0.267949	0.137927	-0.130023	0.143449	0.573311	0.702168
200877801MR41sLU3_at	HERV_proto	PRIMA41	chr20:54290686-54291302	5.98039	2.91598	0.0638684	0.261309	0.249408	0.356126	0.106717	0.355762	0.175712	0.844654
0X1176601XA34sLU3_at	HERV_proto	HERV-XA34	chrX:74249940-74250412	5.58506	2.91517	0.0639144	0.261417	0.0932564	0.564059	0.470803	0.873413	0.203052	0.457727
021171003MR525LR_at	HERV_proto	MER52A	chr2:80024540-80025236	5.69399	2.91504	0.0639221	0.261417	0.375203	0.128473	-0.24673	0.15153	0.746322	0.568732
140372603ERVFsLU3p_st	HERV_proto	HERV-F	chr14:44463154-44463710	6.66208	2.91429	0.0639648	0.26148	-0.219401	0.108079	0.32748	0.377111	0.758032	0.293078
011634307HR185LU5_st	HERV_proto	HERV18	chr1:117815346-117822010	6.51154	2.91408	0.0639769	0.261492	0.188229	0.225259	0.0370302	0.27889	0.20337	0.92877
031838701ERVLsLU3_st	HERV_proto	HERV-L	chr3:116210193-116210484	6.19328	2.91268	0.0640565	0.261639	-0.27544	0.0140632	0.289504	0.233732	0.976945	0.369015
071898502ERVLsLU3_at	HERV_proto	HERV-L	chr7:136191016-136191641	5.29829	2.91173	0.0641106	0.261786	0.515532	0.308058	-0.207474	0.146871	0.496984	0.768939
031417001HR303LU5_st	HERV_proto	HERV30	chr3:86691563-86697004	8.36311	2.90966	0.0642294	0.262018	-0.0335772	0.166523	0.2001	0.87166	0.324539	0.333205
030124002MR52sLR_st	HERV_proto	MER52A	chr3:6447348-6448290	5.47811	2.90891	0.0642719	0.2621	-0.413368	-0.0126519	0.400716	0.211136	0.986751	0.398373
140041002ERVLsLU3_st	HERV_proto	HERV-L	chr14:22191219-22191516	5.43825	2.90833	0.0643052	0.262193	-0.459124	-0.148118	0.311006	0.154394	0.765338	0.556488
020613703HK083LR_at	HERV_proto	HML-8	chr2:40941251-40942318	7.37012	2.90794	0.0643277	0.262195	0.165141	0.340381	0.17524	0.539706	0.16108	0.677735
061649406ERV93LU3p_at	HERV_proto	ERV9	chr6:116091461-116096660	6.76618	2.90613	0.0644315	0.26245	-0.302673	-0.289526	0.0131472	0.208067	0.267101	0.985406
052107906ERVHgag_st	HERV_proto	HERV-H	chr5:126839335-126845705	6.45354	2.90554	0.0644657	0.26257	0.106007	-0.170445	-0.276452	0.647807	0.480918	0.287191
120600102HADPsLU3orR_at	HERV_proto	HERV-ADP	chr12:47017156-47017611	5.57222	2.90434	0.0645347	0.262739	0.162701	-0.181907	-0.344607	0.553272	0.56155	0.281391
020167602HADPsLU3orR_st	HERV_proto	HERV-ADP	chr2:9764113-9764575	6.37469	2.90335	0.0645917	0.262822	-0.386496	-0.259524	0.126971	0.154149	0.434451	0.824242
091085101HK10sLU5p_at	HERV_proto	HML-10	chr9:87984145-87984721	5.78906	2.90011	0.0647784	0.263257	-0.33449	0.00229822	0.336788	0.222113	0.997244	0.385888
120434602HK06sLRp_at	HERV_proto	HML-6	chr12:32054198-32054596	7.56932	2.8992	0.064831	0.263374	-0.247876	-0.224755	0.0231214	0.196844	0.289359	0.964764
022391902HK08sLR_at	HERV_proto	HML-8	chr2:162525972-162527060	6.01357	2.89915	0.0648337	0.263376	0.302083	0.0422259	-0.259857	0.185842	0.920118	0.446655
052020701ERVL5LU3_at	HERV_proto	HERV-L	chr5:121542884-121544611	6.45271	2.89844	0.0648746	0.263463	0.227423	0.0286919	-0.198731	0.189114	0.929851	0.440874
101590602MR52env_at	HERV_proto	MER52A	chr10:112429811-112430055	6.09254	2.89721	0.0649459	0.263626	0.300809	0.309971	0.00916209	0.229257	0.242975	0.990105
072190601ERVFsLU3p_at	HERV_proto	HERV-F	chr7:155095584-155095883	6.92782	2.89476	0.0650881	0.263922	-0.240188	-0.128336	0.111853	0.145698	0.55576	0.718723
080705602HFRDsLR_at	HERV_proto	HERV-FRD	chr8:49715751-49716404	5.85332	2.89368	0.0651506	0.264033	-0.318506	-0.0432055	0.2753	0.187393	0.923102	0.445332
031417011HR305LRp_at	HERV_proto	HERV30	chr3:86691563-86697004	6.25879	2.89349	0.0651615	0.264046	-0.388561	-0.194306	0.194255	0.14549	0.590258	0.691333
011848404HK08env_at	HERV_proto	HML-8	chr1:160686556-160690784	8.27718	2.89323	0.0651768	0.26408	0.241337	0.114072	-0.127265	0.145698	0.616828	0.670363
071214101HFRDgag_st	HERV_proto	HERV-FRD	chr7:87486029-87486368	7.88616	2.89255	0.0652166	0.264172	-0.308126	-0.0849983	0.223128	0.16188	0.808535	0.526176
130825702HK08sLR_st	HERV_proto	HML-8	chr13:69659871-69660882	7.19501	2.89149	0.0652782	0.264318	-0.125552	-0.25736	-0.131808	0.538326	0.162718	0.681366
130801601ERV9sLU5p_at	HERV_proto	ERV9	chr13:68524891-68525138	6.39224	2.89056	0.0653322	0.264428	-0.0353285	0.22002	0.255348	0.897688	0.31143	0.344346
120725005ERVLpol_at	HERV_proto	HERV-L	chr12:59569475-59572660	5.94548	2.89037	0.0653436	0.264443	0.346215	0.250418	-0.0957974	0.161951	0.396707	0.860172
091610201ERVLsLU3_at	HERV_proto	HERV-L	chr9:121238157-121238455	5.2233	2.88623	0.0655848	0.264904	0.379644	0.47079	0.0911459	0.296551	0.199552	0.913179
081670802PRM4sLRp_at	HERV_proto	PRIMA4	chr8:111805724-111806340	6.17547	2.88623	0.0655853	0.264904	-0.273119	-0.0877306	0.185388	0.156529	0.767855	0.557959
0X2032102MR413LU3_st	HERV_proto	PRIMA41	chrX:140922796-140923730	5.69325	2.88518	0.0656468	0.265005	0.23103	-0.00813598	-0.239166	0.231815	0.985162	0.377764
111700202ERVH3LU3I_at	HERV_proto	HERV-H	chr11:123865320-123871065	6.4815	2.88514	0.0656491	0.265005	-0.181208	0.0506327	0.231841	0.30996	0.859454	0.321479
011242504ERVLpol_st	HERV_proto	HERV-L	chr1:91055335-91056968	5.82935	2.88492	0.0656617	0.265037	-0.391992	-0.0776779	0.314314	0.175264	0.875458	0.480009
100621404ERVHpol_st	HERV_proto	HERV-H	chr10:45571172-45576087	6.3579	2.8841	0.0657098	0.265125	0.0789593	0.259361	0.180402	0.734043	0.178327	0.545403
121071403ERVLsLU3_st	HERV_proto	HERV-L	chr12:81906544-81907592	7.70542	2.88228	0.0658168	0.265385	-0.35576	-0.323276	0.0324843	0.19878	0.290084	0.965975
050761301HE41gag_at	HERV_proto	HERV-E4.1	chr5:37784851-37786107	5.35544	2.88161	0.0658562	0.26545	-0.306667	-0.163534	0.143133	0.146711	0.557932	0.718723
180130902HRPBsLU3_at	HERV_proto	HERV-Pb	chr18:8876837-8877121	5.73906	2.87824	0.0660541	0.265945	-0.246203	0.0164505	0.262654	0.241842	0.969212	0.368497
091306101HK08sLU5_st	HERV_proto	HML-8	chr9:101384859-101386000	6.23925	2.87765	0.0660887	0.266019	0.314669	0.125285	-0.189384	0.150002	0.6936	0.614156
030679401HRFBsLU3_st	HERV_proto	HERV-Fb	chr3:39459125-39459820	5.89625	2.87708	0.0661226	0.266071	-0.129543	0.160814	0.290357	0.582495	0.539318	0.285346
070601502ERVHsLU3I_st	HERV_proto	HERV-H	chr7:42673706-42674144	5.95959	2.87587	0.066194	0.266207	0.235134	0.222033	-0.0131014	0.20781	0.275583	0.981136
140699902ERVLsLU3_at	HERV_proto	HERV-L	chr14:66114187-66114446	6.80254	2.87534	0.0662251	0.266287	0.296059	0.234333	-0.0617267	0.174258	0.352636	0.904991
050597205ERVL5LR_at	HERV_proto	HERV-L	chr5:28971114-28975134	5.54478	2.87515	0.0662364	0.266295	0.126796	0.263822	0.137026	0.547168	0.164425	0.676793
011032502HK08sLR_st	HERV_proto	HML-8	chr1:77187778-77188856	5.69739	2.87507	0.0662412	0.266298	0.312522	0.301734	-0.0107879	0.213339	0.267351	0.988589
011532901ERVHsLU3I_at	HERV_proto	HERV-H	chr1:110437925-110438374	8.67766	2.8746	0.0662691	0.266359	-0.168787	0.0429413	0.211728	0.302511	0.871965	0.327506
061615603ERVHpol_st	HERV_proto	HERV-H	chr6:114012227-114018145	5.45036	2.87403	0.0663029	0.26645	0.299075	0.290956	-0.00811893	0.215277	0.264799	0.991241
180293501ERVTsLU5_at	HERV_proto	HERV-T	chr18:26927304-26928240	9.85976	2.87153	0.0664512	0.266765	-0.196149	0.0376968	0.233846	0.281736	0.904842	0.340372
190404201PRM4sLU5p_st	HERV_proto	PRIMA4	chr19:35486630-35487035	5.34253	2.87103	0.0664806	0.266809	0.28616	0.276645	-0.0095144	0.214081	0.267351	0.98899
101764702ERVL5LR_st	HERV_proto	HERV-L	chr10:123814109-123820241	5.46685	2.87027	0.0665255	0.266914	-0.257571	0.13105	0.388621	0.386576	0.753445	0.297619
080671201HFRDgag_st	HERV_proto	HERV-FRD	chr8:47053373-47053598	6.36876	2.86933	0.0665815	0.267045	-0.329865	-0.345684	-0.0158188	0.236938	0.24106	0.984453
160781601ERVHsLU3I_at	HERV_proto	HERV-H	chr16:60200730-60201131	8.64981	2.86886	0.0666095	0.267105	-0.277766	-0.0813795	0.196386	0.161574	0.794329	0.53907
051443006ERVL5LR_at	HERV_proto	HERV-L	chr5:85244688-85251254	5.87435	2.86763	0.0666828	0.267254	-0.253494	0.00798081	0.261475	0.232427	0.986834	0.381487
100669002HADP3LU3orR_st	HERV_proto	HERV-ADP	chr10:48330535-48333651	8.75212	2.86706	0.0667165	0.26735	-0.407342	-0.241784	0.165558	0.15043	0.504631	0.767827
060853301ERVLsLU3_st	HERV_proto	HERV-L	chr6:62032133-62032604	7.01741	2.86555	0.0668066	0.267541	-0.227416	0.081059	0.308475	0.337262	0.821716	0.312946
052782501ERVFsLRp_st	HERV_proto	HERV-F	chr5:176197190-176197754	5.39218	2.86478	0.0668524	0.267634	0.130293	0.283572	0.153279	0.570032	0.166148	0.661528
200753701ERVTsLU3_st	HERV_proto	HERV-T	chr20:47199987-47200474	5.02986	2.86356	0.0669252	0.267841	-0.676919	-0.193674	0.483245	0.162976	0.800715	0.535023
0X1176208HK063LU5p_at	HERV_proto	HML-6	chrX:74177997-74182397	7.38377	2.86301	0.066958	0.267932	-0.275545	-0.107373	0.168173	0.151938	0.702768	0.60927
062014502ERVL5LR_st	HERV_proto	HERV-L	chr6:140645837-140646960	5.38353	2.86163	0.0670405	0.268171	-0.415622	-0.396233	0.0193887	0.211393	0.273761	0.984248
140559602ERVLsLU3_st	HERV_proto	HERV-L	chr14:56250567-56250861	6.81708	2.86127	0.0670623	0.26824	0.00965619	0.17134	0.161684	0.963375	0.239019	0.414749
130083301HK02sLU3_st	HERV_proto	HML-2	chr13:24591593-24592503	6.07693	2.86006	0.0671349	0.26839	0.281321	0.154543	-0.126779	0.148796	0.54463	0.732718
041317602ERVLsLR_at	HERV_proto	HERV-L	chr4:69870066-69870433	6.92053	2.85933	0.0671788	0.26849	-0.247398	0.0771281	0.324526	0.322802	0.843478	0.320027
062314403HK08sLU3_at	HERV_proto	HML-8	chr6:160081133-160082141	7.02594	2.85917	0.0671879	0.268498	0.140131	0.305303	0.165172	0.571144	0.166716	0.661536
170702606ERVH5LU3II_st	HERV_proto	HERV-H	chr17:68795841-68798097	5.57089	2.8567	0.0673367	0.268711	0.209656	0.267785	0.0581288	0.312071	0.197584	0.900821
170733105HR183LU3_st	HERV_proto	HERV18	chr17:70668378-70671126	7.06187	2.85664	0.0673398	0.268711	0.147891	0.317731	0.169841	0.564632	0.16679	0.667122
0X0249603HFRDsLU3_st	HERV_proto	HERV-FRD	chrX:11705619-11706008	5.32748	2.8557	0.0673965	0.268863	-0.481726	-0.39331	0.0884162	0.180981	0.339184	0.919431
141290202ERVLsLU3_st	HERV_proto	HERV-L	chr14:101897443-101897780	6.18862	2.85551	0.0674083	0.268881	0.24718	0.470196	0.223016	0.504405	0.166698	0.714454
070348603PBLAsLU3p_at	HERV_proto	PABL-A	chr7:24984572-24985223	6.25668	2.85464	0.0674606	0.268996	0.29979	0.0641762	-0.235614	0.175125	0.863754	0.492072
220076001ERVFsLU3p_at	HERV_proto	HERV-F	chr22:23912124-23912526	7.91588	2.85257	0.0675853	0.269298	-0.260067	-0.0530273	0.207039	0.177113	0.871797	0.48698
042158301MR525LU3_st	HERV_proto	MER52A	chr4:123955782-123956460	6.03152	2.84977	0.0677542	0.269601	0.248526	0.2297	-0.0188262	0.205359	0.287631	0.973735
120923904ERVHgag_st	HERV_proto	HERV-H	chr12:72709004-72714311	5.93555	2.8484	0.0678378	0.269728	0.314391	0.0700846	-0.244306	0.174171	0.856794	0.49871
012399202ERVLsLU3_at	HERV_proto	HERV-L	chr1:198694138-198694467	7.58805	2.84799	0.0678624	0.269752	-0.0557141	0.128772	0.184486	0.738247	0.419611	0.307063
032539202ERVLsLR_at	HERV_proto	HERV-L	chr3:163059991-163060577	5.52271	2.84776	0.0678761	0.269779	-0.441508	0.0255912	0.467099	0.242139	0.973624	0.375744
100930004HK083LU5_st	HERV_proto	HML-8	chr10:64359753-64360830	6.08791	2.8473	0.0679039	0.269842	-0.29677	-0.210819	0.0859514	0.163755	0.410584	0.852995
140626902ERVLsLR_at	HERV_proto	HERV-L	chr14:61165821-61166285	5.99446	2.8473	0.0679042	0.269842	-0.422124	-0.112434	0.30969	0.167153	0.819154	0.524496
041574904HK03gag_st	HERV_proto	HML-3	chr4:86460524-86466471	6.82604	2.84572	0.0679999	0.270069	0.00672246	0.240607	0.233884	0.982563	0.249486	0.405137
031696402MR523LU3_at	HERV_proto	MER52A	chr3:106820787-106821219	8.62609	2.84352	0.0681336	0.270333	-0.302845	-0.0872024	0.215643	0.164299	0.799831	0.538365
010691402ERVLsLR_at	HERV_proto	HERV-L	chr1:55951087-55953233	6.53301	2.84313	0.0681578	0.270382	0.317117	0.274562	-0.042555	0.192628	0.31472	0.945158
051832802ERVLsLR_st	HERV_proto	HERV-L	chr5:110554051-110554511	5.76272	2.84047	0.0683197	0.270807	0.330168	0.121916	-0.208253	0.155855	0.725259	0.595318
160556501HK10pol_st	HERV_proto	HML-10	chr16:35801940-35804531	5.91142	2.84002	0.0683472	0.27087	-0.200344	-0.109481	0.0908635	0.150579	0.549444	0.731475
180640102HFRDsLR_at	HERV_proto	HERV-FRD	chr18:49820291-49820737	5.79024	2.83825	0.0684554	0.271159	-0.514141	-0.0431577	0.470984	0.204432	0.957158	0.428693
081279902HK08sLR_st	HERV_proto	HML-8	chr8:87342529-87343515	6.5666	2.83751	0.0685009	0.271273	0.262143	0.199082	-0.0630607	0.172139	0.377507	0.88651
190600003HK015LU5p_st	HERV_proto	HML-1	chr19:51230785-51231415	6.29004	2.83735	0.0685105	0.271283	0.327756	0.182243	-0.145513	0.151223	0.54097	0.738875
181011001MR41sLU5p_at	HERV_proto	PRIMA41	chr18:71285699-71286254	5.57779	2.83665	0.0685533	0.271346	-0.136971	0.215474	0.352445	0.646865	0.492617	0.294983
081603201HK08sLU3_at	HERV_proto	HML-8	chr8:107934673-107935230	5.91249	2.83413	0.0687078	0.271669	0.235334	-0.0355818	-0.270916	0.272408	0.926897	0.353509
170587303HFRDsLU3_at	HERV_proto	HERV-FRD	chr17:57150453-57150930	6.1352	2.83324	0.0687629	0.271756	0.214203	0.188229	-0.0259736	0.196507	0.309784	0.951744
200510807HK06dUTPase_at	HERV_proto	HML-6	chr20:25394226-25402772	6.14833	2.83112	0.0688929	0.272119	0.243607	0.250744	0.00713681	0.235297	0.250948	0.990679
091250603HK08sLU5_at	HERV_proto	HML-8	chr9:97621048-97622124	7.27668	2.83052	0.0689303	0.272201	-0.166153	0.109383	0.275537	0.437042	0.697452	0.294983
042281901ERVH5LU3I_at	HERV_proto	HERV-H	chr4:131010084-131012323	8.50247	2.82926	0.0690076	0.272387	-0.244907	-0.095218	0.149689	0.155186	0.706166	0.611218
190474203PBLAsLU3p_at	HERV_proto	PABL-A	chr19:41551919-41552805	5.95675	2.82862	0.0690473	0.272513	-0.204512	-0.375573	-0.17106	0.488955	0.169903	0.730877
091705701PBLAsLU5p_at	HERV_proto	PABL-A	chr9:132367995-132368420	5.69422	2.82701	0.0691467	0.272632	0.324871	0.268207	-0.0566636	0.185267	0.337278	0.924725
050760901ERVHsLU3I_at	HERV_proto	HERV-H	chr5:37777548-37777935	5.31306	2.82365	0.0693547	0.273037	-0.502733	-0.373407	0.129326	0.170787	0.390378	0.875712
023057603ERVH3LU3I_st	HERV_proto	HERV-H	chr2:208215923-208221940	6.07351	2.82319	0.0693829	0.273084	0.0241691	0.300525	0.276356	0.945651	0.236238	0.42925
072040101ERVPsLU3_at	HERV_proto	HERV-P	chr7:145928235-145928844	6.78118	2.82273	0.0694119	0.273139	-0.330361	-0.266685	0.0636762	0.182131	0.349189	0.914347
160330401ERVLgag_at	HERV_proto	HERV-L	chr16:20454293-20454552	6.34321	2.82189	0.0694641	0.27323	-0.0891496	0.177654	0.266803	0.70557	0.448522	0.304867
041341101HR18sLU5_st	HERV_proto	HERV18	chr4:71944708-71945169	6.06695	2.82088	0.0695266	0.273337	0.0532192	0.280429	0.227209	0.853136	0.207352	0.482289
042546001ERVH5LU3I_st	HERV_proto	HERV-H	chr4:145832611-145838504	6.58693	2.82085	0.0695284	0.273337	0.191297	0.229057	0.0377591	0.288828	0.213124	0.929737
022143001HK08sLU3_st	HERV_proto	HML-8	chr2:144747185-144748231	7.49122	2.82065	0.069541	0.273358	-0.118728	0.0930963	0.211824	0.47519	0.657277	0.292973
080168302HK08sLR_at	HERV_proto	HML-8	chr8:11240801-11241813	7.99836	2.81771	0.0697241	0.273839	-0.355881	-0.21793	0.137951	0.156372	0.493736	0.784878
0X2063206ERVHgag_at	HERV_proto	HERV-H	chrX:142423374-142428961	6.76318	2.81766	0.0697274	0.273839	0.267566	0.087828	-0.179738	0.161877	0.764541	0.568298
100830807ERV9polenv_at	HERV_proto	ERV9	chr10:57832488-57842180	8.48244	2.81637	0.0698073	0.274049	-0.349722	-0.0716726	0.278049	0.180523	0.87186	0.491306
041998901MR41sLU5p_at	HERV_proto	PRIMA41	chr4:114454011-114454579	5.88698	2.81408	0.0699509	0.274352	-0.374027	-0.226132	0.147894	0.156188	0.500354	0.77891
060900802ERVLsLU3_st	HERV_proto	HERV-L	chr6:64818621-64818932	6.01525	2.81384	0.0699659	0.274355	-0.368426	-0.356401	0.0120254	0.219657	0.274121	0.989368
042198211HK033LU5p_st	HERV_proto	HML-3	chr4:126130749-126135134	7.10194	2.8137	0.0699744	0.274365	-0.0824187	0.157147	0.239565	0.695484	0.457513	0.304284
020565403HFRDsLU3_at	HERV_proto	HERV-FRD	chr2:37424286-37424973	6.53661	2.81346	0.0699897	0.274397	-0.0899732	0.160274	0.250247	0.679174	0.470314	0.301627
042723703ERVHsLU3I_at	HERV_proto	HERV-H	chr4:157596583-157597000	9.95998	2.8117	0.0700998	0.274591	-0.0130654	0.16531	0.178375	0.951516	0.290704	0.373828
091184301HR183LU5_at	HERV_proto	HERV18	chr9:93391121-93393836	5.85652	2.81099	0.0701444	0.27469	-0.24829	-0.000892466	0.247397	0.227984	0.998597	0.400394
110583801ERVLsLU3_st	HERV_proto	HERV-L	chr11:38690289-38690595	6.73633	2.81083	0.0701545	0.274694	-0.149471	0.0870002	0.236471	0.416436	0.728287	0.300994
031490001HK075LU3p_at	HERV_proto	HML-7	chr3:94647181-94651195	5.82111	2.81057	0.0701705	0.27471	0.188478	0.220522	0.0320445	0.280884	0.219179	0.939377
032115401MR525LU3_at	HERV_proto	MER52A	chr3:135741948-135742824	7.79555	2.81022	0.0701927	0.274759	-0.125929	0.119363	0.245292	0.51965	0.610319	0.292643
140808602RRHIsLU3_st	HERV_proto	RRHERVI	chr14:74735001-74735494	6.18214	2.80961	0.0702307	0.274814	-0.0520239	-0.279383	-0.227359	0.857029	0.209383	0.481603
060050301ERVFsLU3p_st	HERV_proto	HERV-F	chr6:3698024-3698494	5.32861	2.80952	0.0702366	0.274822	0.45519	0.112132	-0.343057	0.173881	0.837631	0.515602
052517701HFRDsLU3_st	HERV_proto	HERV-FRD	chr5:159334990-159335541	5.66755	2.80908	0.0702645	0.274896	0.115155	0.324308	0.209153	0.68427	0.179664	0.588362
051194702HK08sLR_st	HERV_proto	HML-8	chr5:68601266-68602316	7.80309	2.80877	0.0702838	0.274923	-0.227441	-0.0950355	0.132406	0.155149	0.679238	0.634914
0Y0006303ERVLsLU3_st	HERV_proto	HERV-L	chrX:2746432-2746883	6.2413	2.80852	0.0702996	0.274928	0.22725	0.275842	0.0485919	0.295794	0.211679	0.924139
060531201HRPBpol_st	HERV_proto	HERV-Pb	chr6:35566505-35567331	6.06899	2.80768	0.0703523	0.275055	-0.244669	-0.348598	-0.103929	0.365762	0.187566	0.848792
032691104ERVHpol_at	HERV_proto	HERV-H	chr3:173155216-173161471	9.98969	2.80748	0.0703647	0.275088	-0.104964	0.0723013	0.177266	0.448536	0.688953	0.296825
042555402MR41sLU5p_st	HERV_proto	PRIMA41	chr4:146564220-146564898	6.49769	2.80372	0.0706018	0.275701	0.0626892	0.238577	0.175888	0.781917	0.194206	0.526891
050948703HFRDsLU3_st	HERV_proto	HERV-FRD	chr5:53502014-53502711	5.72965	2.79992	0.0708425	0.276213	0.161963	-0.0677344	-0.229698	0.364499	0.795534	0.315126
022592308ERVW5LU5_at	HERV_proto	HERV-W	chr2:177409245-177413153	7.01862	2.79828	0.0709464	0.276468	0.216925	0.202805	-0.0141197	0.212796	0.289322	0.977914
0X1563201ERVFsLU3p_st	HERV_proto	HERV-F	chrX:103101559-103102113	11.0221	2.7972	0.0710154	0.276627	-0.117289	0.0537391	0.171028	0.377482	0.777575	0.311796
081246604HRFBgag_st	HERV_proto	HERV-Fb	chr8:85062831-85069155	5.42963	2.79643	0.0710641	0.276695	-0.33819	-0.0820435	0.256146	0.175503	0.841485	0.514752
051734901ERVLsLU3_st	HERV_proto	HERV-L	chr5:104436646-104437113	6.39559	2.79507	0.0711508	0.276834	0.170092	0.266446	0.0963541	0.412781	0.180475	0.804998
0X2078701ERVLsLU3_st	HERV_proto	HERV-L	chrX:143182416-143182696	7.1124	2.79417	0.0712079	0.276952	0.00778574	0.177284	0.169499	0.971786	0.250523	0.41741
043068604HR30sLU3_at	HERV_proto	HERV30	chr4:178226239-178226926	8.30842	2.7934	0.0712574	0.277057	-0.0168745	0.210107	0.226982	0.950946	0.293258	0.376151
181011001MR41sLU5p_st	HERV_proto	PRIMA41	chr18:71285699-71286254	5.88357	2.79252	0.0713133	0.277184	0.219901	0.251669	0.0317681	0.2745	0.226708	0.949656
210248301ERVLsLU3_st	HERV_proto	HERV-L	chr21:24370111-24370539	5.36469	2.79139	0.0713857	0.277389	0.0732484	0.317255	0.244006	0.814769	0.201756	0.508088
060405101HK02sLU3_at	HERV_proto	HML-2	chr6:26641492-26642501	6.21199	2.78941	0.0715121	0.27772	-0.276059	0.00692781	0.282987	0.238321	0.989798	0.394138
012087504HK03env_st	HERV_proto	HML-3	chr1:178554076-178560481	6.26855	2.78847	0.0715723	0.277888	-0.277141	-0.0063504	0.270791	0.224905	0.990581	0.410324
210130901ERVLsLR_st	HERV_proto	HERV-L	chr21:19186853-19187331	5.43064	2.7875	0.0716345	0.278073	-0.564628	-0.291407	0.273221	0.154859	0.583606	0.711883
043186506ERVHgag_at	HERV_proto	HERV-H	chr4:186241958-186247586	6.2651	2.78501	0.0717942	0.2784	-0.293648	-0.0221099	0.271538	0.211525	0.962558	0.431428
050290901ERVLsLU3_at	HERV_proto	HERV-L	chr5:14804988-14805582	5.5145	2.78469	0.071815	0.278402	-0.0211925	0.319124	0.340316	0.959463	0.289632	0.381175
120679001ERVLsLU3_st	HERV_proto	HERV-L	chr12:55870681-55871432	5.49868	2.78445	0.0718302	0.278424	0.268172	-0.00746435	-0.275637	0.239554	0.9885	0.393929
011969202RRHIsLU3_st	HERV_proto	RRHERVI	chr1:169716727-169717223	6.01656	2.7839	0.0718656	0.278461	0.0941202	0.185608	0.0914875	0.528362	0.174006	0.705498
190203205HL665LU5_st	HERV_proto	HERV-L66	chr19:19957684-19961467	5.66421	2.7833	0.0719041	0.278543	-0.111087	0.206863	0.317949	0.691925	0.465434	0.307826
141320401MR415LU3_st	HERV_proto	PRIMA41	chr14:104622345-104622943	5.29187	2.7818	0.0720007	0.278741	-0.218439	0.237607	0.456046	0.556851	0.579329	0.296533
062117902HK06sLRp_at	HERV_proto	HML-6	chr6:146500225-146500633	7.67464	2.78176	0.0720037	0.278741	-0.183072	-0.265376	-0.0823047	0.376182	0.188638	0.841672
022961703ERVLsLU3_at	HERV_proto	HERV-L	chr2:201164316-201164758	9.90171	2.78029	0.0720987	0.278988	0.0164005	-0.152047	-0.168448	0.932859	0.30499	0.369661
050003008HK09env_at	HERV_proto	HML-9	chr5:242196-249795	5.8082	2.77841	0.0722198	0.279222	0.14749	0.640559	0.493069	0.815957	0.203434	0.508992
0X1726202HK08sLU5_at	HERV_proto	HML-8	chrX:116918905-116919578	6.41934	2.77791	0.0722524	0.279269	0.318895	0.12494	-0.193955	0.159456	0.706555	0.617389
170799801ERVPsLU3p_at	HERV_proto	HERV-P	chr17:74532117-74534704	5.56703	2.77708	0.072306	0.279399	-0.568776	-0.242913	0.325863	0.157496	0.672083	0.643736
0X1804902HK08sLR_st	HERV_proto	HML-8	chrX:122800076-122801142	5.58763	2.77707	0.0723066	0.279399	0.324896	0.204834	-0.120062	0.161414	0.482403	0.799951
023035505ERVHpol_st	HERV_proto	HERV-H	chr2:206806838-206812627	6.92827	2.77612	0.0723684	0.279537	-0.000771945	0.210841	0.211613	0.997609	0.268139	0.402218
070871702ERVFsLRp_st	HERV_proto	HERV-F	chr7:64499326-64500185	6.06447	2.77556	0.0724048	0.279603	0.27761	0.198947	-0.0786632	0.171364	0.414298	0.85906
021131508HFRD3LR_at	HERV_proto	HERV-FRD	chr2:77830856-77836422	6.14168	2.77551	0.0724075	0.279604	-0.32055	-0.233101	0.0874485	0.172845	0.40692	0.867032
050928008HK03env_at	HERV_proto	HML-3	chr5:52304484-52309725	5.56463	2.77415	0.072496	0.279808	0.309594	0.29673	-0.0128638	0.221248	0.282438	0.98643
091619001MR41sLU3_st	HERV_proto	PRIMA41	chr9:122000029-122000892	5.37967	2.77413	0.0724971	0.279808	-0.36644	-0.285463	0.080977	0.181627	0.372494	0.900343
0X1139503ERVLpol_at	HERV_proto	HERV-L	chrX:69865233-69871727	7.06801	2.7731	0.0725644	0.279926	0.255819	0.314884	0.0590648	0.30538	0.213083	0.918674
041749108ERVH5LU3I_st	HERV_proto	HERV-H	chr4:97136990-97141656	6.03228	2.77295	0.0725742	0.279936	-0.363629	-0.0299887	0.333641	0.210945	0.958571	0.435497
071774601ERVL5LU3_st	HERV_proto	HERV-L	chr7:126649147-126652841	6.82756	2.77098	0.0727022	0.28024	-0.186653	-0.210282	-0.0236294	0.270946	0.233151	0.956876
041574905HK03dUTPase_at	HERV_proto	HML-3	chr4:86460524-86466471	7.81075	2.77087	0.0727093	0.280245	-0.305495	-0.132238	0.173258	0.157802	0.667078	0.648177
111139601HS49sLRp_at	HERV_proto	HERV-HS49C23	chr11:83606945-83607338	6.07266	2.77014	0.0727567	0.28034	-0.18853	-0.667691	-0.479161	0.763385	0.194485	0.541544
0X1637105ERV9_st	HERV_proto	ERV9	chrX:109278022-109281057	5.95657	2.76749	0.0729299	0.280784	0.335577	0.163094	-0.172484	0.156691	0.614554	0.689458
101540402ERVTsLU3_at	HERV_proto	HERV-T	chr10:109307019-109307486	7.87352	2.76716	0.0729516	0.280807	-0.347412	-0.250193	0.0972187	0.172555	0.412764	0.861926
140277203HK015LU5p_st	HERV_proto	HML-1	chr14:39843775-39844349	5.72249	2.76614	0.073018	0.280956	0.378764	0.245463	-0.133301	0.163839	0.469307	0.813262
220158902ERVLsLU3_st	HERV_proto	HERV-L	chr22:30994656-30994944	5.19598	2.76551	0.073059	0.281048	-0.48783	-0.0943799	0.39345	0.187496	0.882325	0.490532
023040104HRFBgag_st	HERV_proto	HERV-Fb	chr2:207017218-207023286	5.68669	2.76477	0.0731075	0.281165	0.308224	0.186684	-0.12154	0.160517	0.50441	0.782492
130236906ERVH3LU3II_at	HERV_proto	HERV-H	chr13:34799255-34803348	8.24717	2.7639	0.0731648	0.281266	-0.28676	-0.159443	0.127316	0.157958	0.54759	0.743061
022762601ERVWsLU5_at	HERV_proto	HERV-W	chr2:188184304-188185080	5.53213	2.76214	0.07328	0.281548	-0.0970402	-0.323575	-0.226535	0.745129	0.192557	0.555464
0X1279701ERVWsLU3_at	HERV_proto	HERV-W	chrX:84297813-84298137	5.55093	2.7606	0.0733813	0.281777	0.250001	0.3553	0.105299	0.369237	0.1933	0.851185
0X2018401ERVHsLU3I_st	HERV_proto	HERV-H	chrX:139913419-139913847	5.71276	2.76046	0.073391	0.281795	0.293413	0.164887	-0.128527	0.158484	0.542595	0.748459
012225801HFRDsLU5_at	HERV_proto	HERV-FRD	chr1:188799976-188800370	5.84427	2.76025	0.0734044	0.281812	-0.372286	0.0172154	0.389501	0.247987	0.980188	0.391398
190254205ERVHpol_st	HERV_proto	HERV-H	chr19:23026427-23032231	5.41522	2.75976	0.0734369	0.281891	-0.225792	-0.160353	0.0654392	0.171921	0.420719	0.855377
051537403HFRDsLU5_st	HERV_proto	HERV-FRD	chr5:91649346-91650041	6.23761	2.75925	0.0734704	0.281891	0.0133683	0.198388	0.18502	0.955772	0.247539	0.431312
190543103ERVTsLU3_st	HERV_proto	HERV-T	chr19:46270307-46270856	5.87583	2.75816	0.0735419	0.28204	-0.0605347	0.246042	0.306577	0.847875	0.360004	0.344749
052394509ERVTuLR_at	HERV_proto	HERV-T	chr5:150985404-150993664	5.08384	2.75615	0.0736748	0.282231	-0.566487	-0.307759	0.258729	0.158234	0.560476	0.734689
121881102ERVHsLU3I_at	HERV_proto	HERV-H	chr12:128019854-128020321	8.26653	2.75571	0.0737039	0.282321	-0.188972	-0.004248	0.184724	0.228375	0.990886	0.414517
061359801MR52env_st	HERV_proto	MER52A	chr6:95519386-95520169	5.91697	2.74999	0.0740828	0.28315	-0.0220946	0.158095	0.180189	0.913403	0.320352	0.36646
022123107HRFB5LU5_st	HERV_proto	HERV-Fb	chr2:142930835-142937291	5.60559	2.74973	0.0740998	0.283196	0.377443	0.174016	-0.203427	0.158671	0.640155	0.671909
022829701ERVH5LU3I_st	HERV_proto	HERV-H	chr2:192506079-192513184	6.64269	2.74894	0.0741527	0.283319	0.0489518	0.296359	0.247407	0.877418	0.221166	0.477732
120026701HE41gag_st	HERV_proto	HERV-E4.1	chr12:3429087-3430382	5.50493	2.74675	0.0742983	0.283651	0.256845	0.170795	-0.0860493	0.167593	0.457726	0.825804
210332102ERVLsLR_at	HERV_proto	HERV-L	chr21:28135238-28135537	6.10406	2.74643	0.0743198	0.283694	-0.362721	-0.178727	0.183994	0.158502	0.609812	0.69582
0X1872601ERVWsLU5_st	HERV_proto	HERV-W	chrX:127816220-127816998	5.36993	2.74559	0.0743757	0.28382	-0.298592	-0.0412281	0.257364	0.201011	0.923916	0.463716
130338003HRLQ5LU5_at	HERV_proto	HARLEQUIN	chr13:41455722-41456435	5.75687	2.7435	0.0745153	0.284183	-0.305628	-0.314718	-0.00908969	0.244581	0.261237	0.990684
043145902MR52env_st	HERV_proto	MER52A	chr4:183383510-183384918	6.27589	2.74145	0.0746519	0.284441	0.266213	0.220232	-0.0459813	0.194207	0.347335	0.926916
051680501ERVH5LU3I_at	HERV_proto	HERV-H	chr5:101315313-101320599	6.36884	2.74041	0.0747222	0.284605	-0.36215	-0.239314	0.122836	0.167719	0.461776	0.82312
042671802HK08sLR_at	HERV_proto	HML-8	chr4:154873745-154874823	5.9519	2.73987	0.0747579	0.284676	0.0971978	-0.197923	-0.295121	0.715645	0.453561	0.317024
022122209ERVWenv_at	HERV_proto	HERV-W	chr2:142898681-142907899	5.37492	2.73893	0.0748214	0.284812	0.252222	-0.174773	-0.426995	0.456731	0.691999	0.306679
120567301ERVH5LU3I_at	HERV_proto	HERV-H	chr12:44450052-44456069	7.0464	2.73795	0.0748868	0.284974	-0.330439	-0.171952	0.158487	0.159331	0.584037	0.718468
060188707ERVH3LU3I_at	HERV_proto	HERV-H	chr6:12667170-12673016	8.00767	2.73792	0.0748887	0.284974	-0.250326	-0.00983936	0.240487	0.225559	0.982739	0.422575
020796203ERV9_at	HERV_proto	ERV9	chr2:53756644-53761425	5.44476	2.73668	0.0749723	0.285089	0.344408	0.180802	-0.163606	0.159498	0.579774	0.721685
042685301ERV9sLU5p_st	HERV_proto	ERV9	chr4:155440253-155440457	6.69273	2.7348	0.0750988	0.285318	-0.291065	0.0589157	0.349981	0.299716	0.902298	0.355711
141280401HRPB5LU3_at	HERV_proto	HERV-Pb	chr14:101316003-101316565	7.57687	2.7346	0.0751124	0.285341	-0.268791	-0.0609904	0.207801	0.184185	0.857034	0.51151
0X1424705HE41pro_st	HERV_proto	HERV-E4.1	chrX:93429668-93438491	6.09954	2.7332	0.0752067	0.285557	-0.352036	-0.0995619	0.252474	0.175323	0.808997	0.546541
032704503ERVHsLU3I_at	HERV_proto	HERV-H	chr3:174232026-174232438	7.617	2.7325	0.0752541	0.28569	-0.345841	-0.138088	0.207753	0.163163	0.701744	0.627401
120792904ERVIgag_st	HERV_proto	HERV-I	chr12:63415151-63416887	5.39265	2.73058	0.0753839	0.285945	0.19977	0.305811	0.106041	0.408115	0.18946	0.818228
081322003MR41sLU5p_at	HERV_proto	PRIMA41	chr8:89796870-89797498	5.33131	2.72956	0.0754527	0.286104	-0.602102	-0.604498	-0.00239526	0.238376	0.271351	0.998888
091585902ERVLsLU3_st	HERV_proto	HERV-L	chr9:119667833-119668116	6.23479	2.72955	0.0754533	0.286104	0.220733	0.155401	-0.0653325	0.17398	0.428662	0.852614
050737503PBLAsLU3p_st	HERV_proto	PABL-A	chr5:36005719-36006336	6.1462	2.72804	0.0755558	0.286293	0.304156	0.061866	-0.24229	0.189271	0.875458	0.500507
090510002PRM4sLU3p_st	HERV_proto	PRIMA4	chr9:35012967-35013458	10.5477	2.72783	0.0755699	0.286328	-0.353411	-0.4272	-0.0737899	0.302632	0.221889	0.927167
070294601HADP3LU5p_st	HERV_proto	HERV-ADP	chr7:21500881-21508399	5.33149	2.72774	0.0755758	0.286341	0.298801	0.291856	-0.00694482	0.231048	0.281281	0.993141
0X1560601ERVWsLU3_st	HERV_proto	HERV-W	chrX:102977431-102978171	6.64271	2.72706	0.0756223	0.286432	0.0194948	0.185964	0.16647	0.927579	0.240319	0.450163
051452601HFRDsLU3_at	HERV_proto	HERV-FRD	chr5:85812587-85813580	6.5956	2.723	0.0758983	0.287074	0.2117	0.232848	0.0211485	0.26782	0.244773	0.967272
032191902ERVLsLR_at	HERV_proto	HERV-L	chr3:141272537-141272979	5.98072	2.72127	0.0760158	0.287352	0.0893541	0.278054	0.1887	0.724671	0.193975	0.57355
141292906ERVH3LU3I_at	HERV_proto	HERV-H	chr14:102239957-102245767	9.60571	2.721	0.0760345	0.287391	-0.0164793	0.173889	0.190368	0.94189	0.307822	0.381487
200340801HK08sLU3_st	HERV_proto	HML-8	chr20:17026957-17028004	5.5358	2.72054	0.076066	0.287418	-0.183647	-0.343657	-0.16001	0.508559	0.181484	0.729879
030363606XA34gag_at	HERV_proto	HERV-XA34	chr3:21377907-21382882	8.74439	2.71887	0.0761801	0.28765	0.119649	0.202031	0.0823826	0.457284	0.184533	0.7746
110776802ERVTenv_st	HERV_proto	HERV-T	chr11:56152365-56152839	6.39357	2.71854	0.0762028	0.287678	0.0691573	0.217899	0.148741	0.729136	0.194812	0.570737
121069306ERVL3LR_at	HERV_proto	HERV-L	chr12:81762684-81768170	5.44994	2.71741	0.0762799	0.28787	-0.0300308	0.238364	0.268395	0.922049	0.319195	0.37377
220370701MR41sLU3_at	HERV_proto	PRIMA41	chr22:47408791-47409337	5.84612	2.71731	0.0762866	0.28787	0.237777	-0.02904	-0.266817	0.275244	0.943683	0.374802
0X1267902ERVPsLU3_at	HERV_proto	HERV-P	chrX:83014971-83015738	6.32655	2.71662	0.0763339	0.287926	0.00370111	0.261667	0.257966	0.991502	0.269495	0.416337
150534601HFRDsLU3_at	HERV_proto	HERV-FRD	chr15:63435599-63436293	5.96322	2.71269	0.0766041	0.288526	-0.114829	0.110801	0.22563	0.533126	0.614362	0.306308
051175101HADPsLU3_at	HERV_proto	HERV-ADP	chr5:67396817-67397255	6.96378	2.71185	0.0766619	0.288601	-0.12736	-0.222019	-0.0946585	0.474126	0.184132	0.760605
032538101MR52env_at	HERV_proto	MER52A	chr3:163018753-163019628	5.25037	2.71038	0.0767625	0.288782	0.336995	0.271795	-0.0652004	0.193054	0.363623	0.916119
010487605ERVHpol_at	HERV_proto	HERV-H	chr1:38425114-38430781	6.2032	2.7094	0.0768303	0.288894	-0.368355	-0.326325	0.04203	0.209792	0.321308	0.956675
111525906ERVL5LR_at	HERV_proto	HERV-L	chr11:109495801-109503011	7.39512	2.7089	0.0768648	0.288934	-0.312073	-0.102471	0.209602	0.171901	0.769835	0.580027
011070806ERVHgag_st	HERV_proto	HERV-H	chr1:79696342-79702062	5.41553	2.70782	0.0769394	0.289128	-0.158993	0.171516	0.33051	0.56122	0.588486	0.307063
111215706ERVHenv_st	HERV_proto	HERV-H	chr11:89381367-89387557	6.99855	2.70755	0.0769582	0.289166	0.148397	0.296405	0.148008	0.541755	0.182452	0.705886
090652402MR41sLU5p_st	HERV_proto	NA	NA	6.06	2.70699	0.0769971	0.289192	0.244251	0.257282	0.0130316	0.255779	0.258799	0.983621
121974704ERV9env_st	HERV_proto	ERV9	chr12:131341947-131344796	6.58532	2.7069	0.0770028	0.289193	-0.430722	-0.243807	0.186915	0.163565	0.544121	0.754688
070052803ERVLsLU3_st	HERV_proto	HERV-L	chr7:4341208-4341831	6.66969	2.70658	0.0770252	0.28921	-0.164848	-0.00311273	0.161736	0.234418	0.99221	0.41898
022477201ERVLsLU3_st	HERV_proto	HERV-L	chr2:168949714-168950103	5.2832	2.70658	0.0770254	0.28921	-0.38762	0.0206889	0.408309	0.255781	0.976713	0.395565
020837908ERVHpol_at	HERV_proto	HERV-H	chr2:57192263-57198696	8.0507	2.70582	0.0770776	0.289312	-0.0845753	0.14694	0.231515	0.680143	0.486705	0.316244
220379702ERVL3LU3_at	HERV_proto	HERV-L	chr22:47745247-47746052	6.9973	2.70573	0.077084	0.289312	0.26261	0.186	-0.07661	0.176731	0.428344	0.855634
071139908HR183LU5_st	HERV_proto	HERV18	chr7:82201985-82205211	5.95305	2.7047	0.0771554	0.289458	0.081901	0.263804	0.181903	0.73706	0.197591	0.567311
190719506HK06pro_st	HERV_proto	HML-6	chr19:58305671-58315215	5.35544	2.70462	0.0771607	0.289458	0.288128	0.0487552	-0.239373	0.198438	0.902298	0.485042
031299504HR305LU5_at	HERV_proto	HERV30	chr3:80306995-80312718	7.50215	2.70374	0.0772221	0.289568	-0.0276758	0.197437	0.225112	0.913967	0.325872	0.372183
031440702ERVWpro_at	HERV_proto	HERV-W	chr3:87940788-87946374	7.36268	2.70354	0.0772356	0.2896	0.0732998	0.200408	0.127108	0.679859	0.190429	0.606367
060039201ERVTsLU3_st	HERV_proto	HERV-T	chr6:2990658-2991209	6.06931	2.70236	0.0773176	0.289746	-0.0176155	-0.296545	-0.278929	0.962341	0.256577	0.434743
081223006ERVHgag_at	HERV_proto	HERV-H	chr8:83504701-83510849	5.24855	2.70222	0.0773277	0.289761	-0.481876	-0.290273	0.191603	0.166048	0.513721	0.783097
121430902ERVLsLR_st	HERV_proto	HERV-L	chr12:102362518-102362970	5.40073	2.70096	0.0774153	0.289942	0.228976	-0.136864	-0.36584	0.431237	0.728752	0.316007
0Y0252402ERVRpol_at	HERV_proto	HERV-R	chrY:18589917-18590557	5.69292	2.69879	0.0775662	0.290326	-0.26001	-0.0437736	0.216236	0.199163	0.903065	0.485347
042628902HR18pro_st	HERV_proto	HERV18	chr4:151897758-151898180	5.82466	2.69649	0.0777267	0.29066	0.301417	0.089364	-0.212053	0.176963	0.798614	0.560302
150956106ERVHgag_at	HERV_proto	HERV-H	chr15:96871835-96877667	7.3531	2.69632	0.0777384	0.290685	-0.0914759	-0.167698	-0.0762222	0.500822	0.184471	0.739126
101222801ERVPsLU5_at	HERV_proto	HERV-P	chr10:85211433-85211928	6.27471	2.69131	0.0780887	0.29151	0.224773	0.0940657	-0.130707	0.165852	0.686719	0.644334
141212601PRM4sLU5p_at	HERV_proto	PRIMA4	chr14:96920756-96921304	6.77737	2.6906	0.078139	0.291593	-0.369174	-0.168868	0.200306	0.164146	0.64883	0.673474
200298009ERVH5LU3I_st	HERV_proto	HERV-H	chr20:15147693-15153439	5.60439	2.68963	0.0782071	0.291696	0.16922	-0.144286	-0.313505	0.506435	0.645914	0.310502
040701403ERVWenv_at	HERV_proto	HERV-W	chr4:33741504-33743350	5.97745	2.68727	0.0783728	0.292075	-0.338253	-0.159172	0.179081	0.164146	0.636117	0.683562
021685805ERV93LU3p_st	HERV_proto	ERV9	chr2:116288176-116289284	6.02563	2.68538	0.0785063	0.292315	-0.306148	0.00473397	0.310882	0.246834	0.993816	0.410108
062032101MR41sLU3_at	HERV_proto	PRIMA41	chr6:141491152-141491703	6.25997	2.68482	0.0785461	0.292368	0.275688	0.207699	-0.0679887	0.185735	0.399826	0.886696
091692501ERVLsLU3_at	HERV_proto	HERV-L	chr9:130791386-130791576	5.26671	2.68321	0.0786596	0.292652	0.379674	0.178945	-0.200729	0.164545	0.635819	0.684453
052167402HK08sLR_st	HERV_proto	HML-8	chr5:131123221-131124338	5.4665	2.68255	0.0787061	0.29273	0.319114	0.208389	-0.110725	0.172381	0.474031	0.819862
050851702PRM4sLRp_at	HERV_proto	PRIMA4	chr5:43081335-43081848	6.81488	2.68255	0.0787063	0.29273	0.280574	-0.0847758	-0.36535	0.338268	0.854331	0.346031
200993803HFRDsLU5_at	HERV_proto	HERV-FRD	chr20:60148921-60149603	8.14439	2.68214	0.0787354	0.292806	-0.249432	-0.143437	0.105995	0.166238	0.538953	0.76368
032846501ERVTsLU3_st	HERV_proto	HERV-T	chr3:184911683-184912262	6.28903	2.68192	0.078751	0.292836	0.441128	0.326426	-0.114702	0.184027	0.408962	0.878243
121640302ERVLsLU3_at	HERV_proto	HERV-L	chr12:114989864-114990160	6.26106	2.68162	0.0787724	0.29288	0.0935728	0.258662	0.165089	0.685306	0.193423	0.605569
0X0616001ERVIsLU3_st	HERV_proto	HERV-I	chrX:31822782-31823261	5.6622	2.68134	0.0787918	0.29293	0.326	0.236139	-0.0898609	0.181679	0.419681	0.868326
170419502HRLQ3LU3p_at	HERV_proto	HARLEQUIN	chr17:43160246-43161656	5.38744	2.67977	0.0789034	0.293164	-0.0944814	0.331687	0.426168	0.828268	0.384115	0.348952
180306801ERVLsLU3_st	HERV_proto	HERV-L	chr18:27745920-27746223	5.50713	2.67955	0.0789187	0.293183	-0.346729	-0.20609	0.140639	0.167809	0.523388	0.778335
041541901HR18sLU5_st	HERV_proto	HERV18	chr4:84097000-84097551	6.09791	2.67819	0.0790153	0.293399	0.276259	0.261003	-0.0152555	0.227505	0.299397	0.981948
040814101ERVLsLU3_at	HERV_proto	HERV-L	chr4:38981943-38982340	5.34541	2.67765	0.0790535	0.293499	-0.0928725	0.28803	0.380903	0.806456	0.398917	0.344281
190091002HK08sLR_st	HERV_proto	HML-8	chr19:9697449-9698516	6.26653	2.67651	0.0791345	0.293746	0.157551	0.296733	0.139182	0.51545	0.186317	0.730054
100102105ERVHpol_at	HERV_proto	HERV-H	chr10:6629577-6635541	7.33028	2.67544	0.0792108	0.29392	0.153358	0.297679	0.144321	0.530553	0.186146	0.718547
150517701MR41sLU5p_at	HERV_proto	PRIMA41	chr15:62121207-62121686	5.35788	2.67328	0.0793651	0.29423	-0.38522	-0.413822	-0.0286015	0.265172	0.257109	0.977123
220274101MR41sLU3_at	HERV_proto	PRIMA41	chr22:38772018-38772568	6.85216	2.67316	0.0793734	0.294251	-0.179998	-0.208367	-0.0283695	0.291879	0.238272	0.946353
062055601ERVLsLU3_at	HERV_proto	HERV-L	chr6:142960685-142961335	6.12721	2.67267	0.0794086	0.294291	0.249784	-0.0806948	-0.330479	0.346557	0.844596	0.344749
121093301ERVFsLU3p_at	HERV_proto	HERV-F	chr12:83246391-83246671	5.93412	2.67235	0.0794316	0.29432	-0.119341	-0.307152	-0.187811	0.658298	0.191883	0.62488
032595101HK01sLU3p_st	HERV_proto	HML-1	chr3:165921093-165921505	5.47892	2.6715	0.0794919	0.294341	-0.173346	0.183836	0.357182	0.560284	0.59541	0.312124
071391902HRLQ3LU3p_st	HERV_proto	HARLEQUIN	chr7:100846569-100847185	5.82927	2.6706	0.0795565	0.294491	0.288443	0.173688	-0.114755	0.169149	0.517489	0.784742
021545901ERVPsLU5_at	HERV_proto	HERV-P	chr2:107529146-107529733	5.40251	2.67032	0.0795762	0.29453	-0.162769	-0.413378	-0.250608	0.653317	0.191678	0.629022
[truncated: 6,535 more rows]

## Sheet: Dfam
probeset names	repertoire	repBase group name	coordinates	AveExpr	F	P.Value	adj.P.Val	LPS_NS	ET_NS	ET_LPS	adj.P.coef1	adj.P.coef2	adj.P.coef3
011578301-HERV0586cL_at	HERV_Dfam	LTR7A (previous released)	chr1:114037075-114039157	7.06259	4.10986	0.0225594	0.144763	-0.309566	-0.22496	0.0846055	0.0828631	0.275412	0.829803
030268202-HERV0586cL_st	HERV_Dfam	LTR7A (previous released)	chr3:15999039-16000613	6.57984	2.264	0.114999	0.35696	-0.0200737	0.241215	0.261288	0.954	0.365567	0.4469
110927401-HERV0586uL_at	HERV_Dfam	LTR7A (previous released)	chr11:68633778-68642150	5.44419	2.21062	0.120751	0.366062	0.0333245	0.182693	0.149368	0.877934	0.289845	0.551438
011578301-HERV0586cL_st	HERV_Dfam	LTR7A (previous released)	chr1:114037075-114039157	5.33192	0.166897	0.846779	0.925035	0.0840835	0.0755848	-0.00849871	0.813228	0.868572	0.992167
121601901-HERV0116uI_st	HERV_Dfam	ERV3-16A3_I	chr12:112972627-112975754	5.88514	70.0317	6.48033e-15	8.90349e-13	1.1438	-1.82201	-2.96581	0.00147946	2.80242e-07	1.64824e-12
121601901-HERV0116uI_at	HERV_Dfam	ERV3-16A3_I	chr12:112972627-112975754	6.83882	48.9477	2.78505e-12	2.49995e-10	1.08766	-1.69674	-2.78441	0.00915362	1.52541e-05	3.17424e-10
040561502-HERV0116cL_st	HERV_Dfam	ERV3-16A3_I	chr4:27468819-27474975	6.29675	17.3284	2.2087e-06	8.10976e-05	-0.660821	-0.773192	-0.11237	0.00101915	8.42836e-05	0.819862
170628202-HERV0116cL_at	HERV_Dfam	ERV3-16A3_I	chr17:62178505-62188858	5.41481	8.27823	0.000820621	0.0137362	-0.177342	0.433167	0.610508	0.548437	0.0843947	0.0156685
220060501-HERV0116cI_st	HERV_Dfam	ERV3-16A3_I	chr22:22764201-22765653	5.72089	7.64923	0.00131493	0.0198134	-0.397996	-0.412842	-0.0148455	0.0298308	0.0223471	0.980068
023519502-HERV0116cL_at	HERV_Dfam	ERV3-16A3_I	chr2:235357808-235359604	6.4045	6.45424	0.003307	0.0399156	-0.421453	-0.295704	0.125749	0.0202566	0.150906	0.742157
201043701-HERV0116uI_at	HERV_Dfam	ERV3-16A3_I	chr20:63702997-63705107	5.55018	6.3494	0.00359193	0.0423759	0.300585	0.050948	-0.249637	0.0295017	0.836226	0.177563
110886901-HERV0116cL_at	HERV_Dfam	ERV3-16A3_I	chr11:64449345-64458776	5.73507	5.39347	0.00773483	0.072949	0.300069	0.158521	-0.141548	0.0325281	0.377118	0.574222
021575202-HERV0116cL_at	HERV_Dfam	ERV3-16A3_I	chr2:109650230-109654590	5.90171	5.25843	0.00863746	0.078468	0.311812	-0.0211532	-0.332965	0.0913976	0.956015	0.145511
180340304-HERV0116cL_at	HERV_Dfam	ERV3-16A3_I	chr18:29574584-29577666	5.43717	5.03494	0.0103803	0.0888822	0.48295	0.411218	-0.0717324	0.0628244	0.139867	0.913602
041204703-HERV0116cL_at	HERV_Dfam	ERV3-16A3_I	chr4:63648767-63652392	5.63639	4.83664	0.0122336	0.0988083	-0.692514	-0.979085	-0.286571	0.206372	0.0552053	0.792662
121601902-HERV0116uI_st	HERV_Dfam	ERV3-16A3_I	chr12:112972627-112975754	5.53412	4.71531	0.0135348	0.105541	0.184175	-0.351387	-0.535561	0.59413	0.287249	0.117483
032307706-HERV0116cL_at	HERV_Dfam	ERV3-16A3_I	chr3:148276521-148282523	7.96058	4.65656	0.0142159	0.108894	-0.45576	-0.352337	0.103423	0.0661206	0.203583	0.855548
052778407-HERV0116cL_at	HERV_Dfam	ERV3-16A3_I	chr5:175901724-175907753	7.55725	4.20899	0.0207335	0.137608	-0.280025	-0.0403978	0.239627	0.0957983	0.896032	0.317024
082287701-HERV0116cL_at	HERV_Dfam	ERV3-16A3_I	chr8:143910468-143914030	6.85681	4.02902	0.0241721	0.151033	-0.0390017	0.216979	0.255981	0.862691	0.208268	0.213124
032147602-HERV0116cL_at	HERV_Dfam	ERV3-16A3_I	chr3:138137127-138139735	5.99205	3.96337	0.0255701	0.155794	-0.257669	-0.369438	-0.111769	0.268715	0.0938241	0.809257
010018601-HERV0116cI_at	HERV_Dfam	ERV3-16A3_I	chr1:1977273-1981374	5.52568	3.89964	0.0270078	0.160788	0.289279	0.0227327	-0.266546	0.124886	0.952863	0.311529
012454002-HERV0116cL_at	HERV_Dfam	ERV3-16A3_I	chr1:204751252-204756878	5.52145	3.85156	0.0281481	0.164835	-0.230223	0.14009	0.370313	0.334763	0.657976	0.18225
090713902-HERV0116uI_st	HERV_Dfam	ERV3-16A3_I	NA	6.09558	3.61671	0.0344848	0.185144	-0.370088	-0.106227	0.263861	0.107417	0.769836	0.464395
062332203-HERV0116cL_at	HERV_Dfam	ERV3-16A3_I	chr6:161376881-161379889	5.4409	3.49995	0.0381723	0.196551	-0.315474	-0.0125996	0.302874	0.159963	0.979861	0.336113
071155702-HERV0116cL_st	HERV_Dfam	ERV3-16A3_I	chr7:83324105-83327208	6.41002	3.47177	0.0391227	0.19919	0.313683	0.22348	-0.0902034	0.116375	0.342848	0.836251
190349001-HERV0116cL_st	HERV_Dfam	ERV3-16A3_I	chr19:31897020-31903645	5.6899	3.43584	0.0403699	0.202767	-0.151983	0.207144	0.359128	0.567461	0.467936	0.220544
051755204-HERV0116cL_at	HERV_Dfam	ERV3-16A3_I	chr5:105504230-105507740	5.25411	3.31734	0.0447851	0.214953	-0.645097	-0.460992	0.184105	0.1271	0.357095	0.841975
051569504-HERV0116cL_at	HERV_Dfam	ERV3-16A3_I	chr5:94016214-94024524	5.97263	3.1341	0.0526293	0.235102	-0.464964	-0.288512	0.176452	0.130902	0.454338	0.776319
150870201-HERV0116cL_at	HERV_Dfam	ERV3-16A3_I	chr15:91391035-91393435	6.97842	3.11505	0.0535229	0.237226	-0.406315	-0.203057	0.203259	0.127889	0.571569	0.676063
090986505-HERV0116cL_st	HERV_Dfam	ERV3-16A3_I	chr9:82311473-82317320	5.73764	3.04961	0.0567163	0.244875	-0.13394	-0.307839	-0.173899	0.581298	0.149245	0.628852
180286605-HERV0116cL_at	HERV_Dfam	ERV3-16A3_I	chr18:26267881-26272181	5.78359	3.02575	0.057929	0.247697	0.172243	0.418603	0.24636	0.608118	0.152722	0.611886
061982104-HERV0116cI_st	HERV_Dfam	ERV3-16A3_I	chr6:138414525-138420867	5.51544	3.0201	0.0582207	0.24836	-0.405807	-0.314176	0.0916306	0.158633	0.346459	0.891527
072211403-HERV0116cL_st	HERV_Dfam	ERV3-16A3_I	chr7:156189717-156194382	6.70319	2.94285	0.0623585	0.258066	0.101124	0.234649	0.133524	0.592987	0.159558	0.633755
072189902-HERV0116cL_st	HERV_Dfam	ERV3-16A3_I	chr7:155057949-155066942	5.54162	2.92546	0.0633312	0.260237	-0.166217	0.0726316	0.238849	0.357989	0.781207	0.296184
0X1660702-HERV0116cL_st	HERV_Dfam	ERV3-16A3_I	chrX:111790584-111793272	5.97674	2.85283	0.0675699	0.269254	-0.282197	-0.398068	-0.115871	0.356381	0.183764	0.851705
052778405-HERV0116cI_at	HERV_Dfam	ERV3-16A3_I	chr5:175901724-175907753	6.30272	2.85043	0.0677146	0.269547	-0.251683	-0.230103	0.0215796	0.202946	0.2914	0.968985
170441402-HERV0116cL_at	HERV_Dfam	ERV3-16A3_I	chr17:45881534-45889845	5.52778	2.73937	0.0747915	0.284736	-0.144368	0.254872	0.39924	0.68177	0.47992	0.312089
040491801-HERV0116cI_at	HERV_Dfam	ERV3-16A3_I	chr4:23760708-23763262	6.00757	2.73878	0.0748313	0.28484	-0.219658	-0.00433091	0.215327	0.230922	0.991806	0.415531
090012602-HERV0116cL_at	HERV_Dfam	ERV3-16A3_I	chr9:1236428-1241503	5.86309	2.68028	0.0788668	0.293112	-0.247258	0.028516	0.275774	0.277047	0.947339	0.381487
200335602-HERV0116cL_st	HERV_Dfam	ERV3-16A3_I	chr20:16858332-16864683	5.27032	2.65703	0.0805335	0.296383	0.0419657	0.287808	0.245842	0.896007	0.237731	0.478531
130065701-HERV0116cI_at	HERV_Dfam	ERV3-16A3_I	chr13:23313728-23318271	6.07805	2.65316	0.0808143	0.296976	0.165951	-0.0926827	-0.258634	0.424223	0.745916	0.325689
080340707-HERV0116cL_at	HERV_Dfam	ERV3-16A3_I	chr8:21602749-21609701	5.43047	2.6335	0.082257	0.299966	-0.324217	0.0366609	0.360878	0.28137	0.949113	0.389085
101873302-HERV0116cL_at	HERV_Dfam	ERV3-16A3_I	chr10:131420087-131425514	5.81154	2.53565	0.0898491	0.314599	0.218485	0.00209821	-0.216387	0.256048	0.996488	0.437174
023432202-HERV0116cL_at	HERV_Dfam	ERV3-16A3_I	chr2:230402919-230406894	5.50459	2.4995	0.092835	0.319938	0.0472903	-0.181973	-0.229263	0.848315	0.397895	0.377283
200051301-HERV0116uI_at	HERV_Dfam	ERV3-16A3_I	chr20:3049699-3050747	5.62924	2.42192	0.0995985	0.332114	0.305732	0.271499	-0.0342332	0.241542	0.358475	0.959914
012558501-HERV0116cL_at	HERV_Dfam	ERV3-16A3_I	chr1:212933784-212939362	6.12016	2.37955	0.103506	0.338402	-0.251061	-0.309073	-0.0580127	0.349136	0.263229	0.925448
121545602-HERV0116cL_st	HERV_Dfam	ERV3-16A3_I	chr12:108413968-108425860	5.76995	2.35966	0.105396	0.341449	0.230312	0.0448827	-0.185429	0.230191	0.892651	0.538365
121164202-HERV0116cL_at	HERV_Dfam	ERV3-16A3_I	chr12:87029238-87035087	6.98806	2.34222	0.107082	0.344338	-0.296651	-0.445819	-0.149169	0.441042	0.239909	0.842672
040032101-HERV0116cI_st	HERV_Dfam	ERV3-16A3_I	chr4:2737626-2741531	7.10183	2.21476	0.120294	0.365322	-0.0672184	0.288793	0.356011	0.872862	0.426769	0.423893
0X0937704-HERV0116cL_st	HERV_Dfam	ERV3-16A3_I	chrX:47890402-47894403	6.23366	2.18571	0.123536	0.370107	0.219722	0.13362	-0.0861018	0.223156	0.565795	0.814176
0X0473001-HERV0116cL_at	HERV_Dfam	ERV3-16A3_I	chrX:23748936-23751401	5.48191	2.15978	0.126507	0.374759	-0.231009	-0.185088	0.0459211	0.255022	0.440538	0.924231
010660903-HERV0116cL_st	HERV_Dfam	ERV3-16A3_I	chr1:54101969-54105583	5.33615	2.14606	0.128109	0.377212	0.329791	0.16298	-0.166811	0.224044	0.663977	0.740937
042131501-HERV0116cL_st	HERV_Dfam	ERV3-16A3_I	chr4:122117797-122120798	5.4075	2.1377	0.129096	0.378621	-0.0724993	0.138942	0.211442	0.740524	0.534903	0.405799
150870201-HERV0116cL_st	HERV_Dfam	ERV3-16A3_I	chr15:91391035-91393435	6.5442	1.9717	0.150412	0.408951	0.13628	0.330968	0.194688	0.691353	0.289516	0.705886
060463903-HERV0116cI_at	HERV_Dfam	ERV3-16A3_I	chr6:29997951-30003081	5.53159	1.96864	0.150837	0.409464	0.182987	0.311046	0.128059	0.543381	0.289848	0.81427
220415702-HERV0116cI_at	HERV_Dfam	ERV3-16A3_I	chr22:49930038-49933507	5.43475	1.91191	0.158962	0.419946	0.23725	0.021267	-0.215983	0.31607	0.962915	0.553639
011997907-HERV0116cL_st	HERV_Dfam	ERV3-16A3_I	chr1:171608205-171614720	5.6978	1.90916	0.159367	0.420466	0.135666	0.189956	0.0542902	0.464519	0.316557	0.888072
062332203-HERV0116cL_st	HERV_Dfam	ERV3-16A3_I	chr6:161376881-161379889	5.53252	1.89954	0.160793	0.422258	-0.256055	-0.0384601	0.217594	0.302729	0.932214	0.579282
150991703-HERV0116cL_st	HERV_Dfam	ERV3-16A3_I	chr15:99383471-99385341	6.41005	1.89829	0.16098	0.422499	0.0487115	0.18388	0.135169	0.824416	0.322548	0.631762
200413604-HERV0116cL_st	HERV_Dfam	ERV3-16A3_I	chr20:20820571-20824444	6.03051	1.89171	0.161963	0.42364	-0.282163	-0.287175	-0.00501209	0.348545	0.390549	0.99554
021620602-HERV0116cI_st	HERV_Dfam	ERV3-16A3_I	chr2:112619073-112622534	8.7727	1.8573	0.167214	0.430593	-0.0967225	0.0271624	0.123885	0.434422	0.891702	0.474709
060462301-HERV0116uI_st	HERV_Dfam	ERV3-16A3_I	chr6:29913190-29917832	6.11176	1.82036	0.173047	0.437813	0.160254	-0.0860934	-0.246347	0.51748	0.803191	0.457727
100164101-HERV0116cL_st	HERV_Dfam	ERV3-16A3_I	chr10:10764899-10768498	5.54362	1.81565	0.173807	0.438704	0.0406052	0.211857	0.171252	0.883845	0.354089	0.608208
060460301-HERV0116cL_at	HERV_Dfam	ERV3-16A3_I	chr6:29815081-29818692	5.57867	1.72555	0.189011	0.457475	0.186993	0.345235	0.158242	0.609031	0.33096	0.803114
121545608-HERV0116cL_st	HERV_Dfam	ERV3-16A3_I	chr12:108413968-108425860	5.37701	1.67115	0.198859	0.468687	0.165671	0.227773	0.0621029	0.492151	0.364317	0.90321
080340706-HERV0116cL_at	HERV_Dfam	ERV3-16A3_I	chr8:21602749-21609701	5.38822	1.67057	0.198967	0.468853	-0.167729	0.15332	0.321049	0.631011	0.724379	0.477344
091171202-HERV0116cL_at	HERV_Dfam	ERV3-16A3_I	chr9:92223986-92226225	5.4897	1.67034	0.199009	0.468885	0.229443	0.130729	-0.0987146	0.298125	0.658682	0.821983
111638707-HERV0116cL_st	HERV_Dfam	ERV3-16A3_I	chr11:118295226-118302406	6.44269	1.62449	0.207729	0.478729	0.168053	0.258725	0.0906724	0.546643	0.361314	0.866868
111638701-HERV0116cL_at	HERV_Dfam	ERV3-16A3_I	chr11:118295226-118302406	6.12274	1.59286	0.213977	0.485685	0.169091	-0.0607681	-0.229859	0.499894	0.873451	0.511974
101120004-HERV0116cL_st	HERV_Dfam	ERV3-16A3_I	chr10:79319465-79322026	5.63748	1.55186	0.222366	0.494585	-0.250898	-0.130037	0.120862	0.317726	0.708022	0.803482
150725301-HERV0116cL_st	HERV_Dfam	ERV3-16A3_I	chr15:80193195-80197448	6.18788	1.53067	0.226837	0.49901	0.322995	0.209764	-0.11323	0.329669	0.623657	0.872158
080720303-HERV0116cL_at	HERV_Dfam	ERV3-16A3_I	chr8:50727560-50730005	6.33691	1.50526	0.23232	0.504364	-0.147277	0.0433001	0.190577	0.494992	0.899362	0.536439
130065701-HERV0116cI_st	HERV_Dfam	ERV3-16A3_I	chr13:23313728-23318271	5.42073	1.48683	0.236384	0.508554	-0.181535	0.0302514	0.211786	0.459772	0.944571	0.558994
040277501-HERV0116cL_st	HERV_Dfam	ERV3-16A3_I	chr4:14076838-14082231	6.70079	1.47385	0.239291	0.511625	-0.307012	-0.188332	0.11868	0.337222	0.655921	0.855925
060463903-HERV0116cI_st	HERV_Dfam	ERV3-16A3_I	chr6:29997951-30003081	5.86929	1.45716	0.243084	0.515453	-0.021556	0.201263	0.222819	0.953104	0.510643	0.574576
0X1660702-HERV0116cL_at	HERV_Dfam	ERV3-16A3_I	chrX:111790584-111793272	6.48751	1.36437	0.26534	0.537055	-0.241208	-0.254462	-0.0132548	0.450367	0.48313	0.987973
041997802-HERV0116cL_st	HERV_Dfam	ERV3-16A3_I	chr4:114394562-114399933	5.55189	1.30905	0.279608	0.550402	0.185129	-0.038923	-0.224052	0.506319	0.934694	0.585989
011546103-HERV0116cL_at	HERV_Dfam	ERV3-16A3_I	chr1:111433339-111436290	5.81332	1.2703	0.290078	0.560006	-0.291103	-0.102287	0.188816	0.38291	0.840676	0.751086
050023302-HERV0116cI_at	HERV_Dfam	ERV3-16A3_I	chr5:1822443-1825048	5.57273	1.24062	0.298373	0.567707	-0.0687691	0.108558	0.177327	0.77962	0.690636	0.568732
081331103-HERV0116cI_at	HERV_Dfam	ERV3-16A3_I	chr8:90409676-90417144	6.6882	1.17656	0.317131	0.585076	-0.26209	-0.117739	0.144351	0.397917	0.792103	0.805141
012454002-HERV0116cL_st	HERV_Dfam	ERV3-16A3_I	chr1:204751252-204756878	5.90399	1.14404	0.32712	0.593522	-0.0974728	-0.145409	-0.0479365	0.613022	0.47625	0.901696
021620602-HERV0116cI_at	HERV_Dfam	ERV3-16A3_I	chr2:112619073-112622534	9.91361	1.12208	0.334049	0.599396	-0.0684668	0.0112917	0.0797585	0.531933	0.953233	0.631132
030826402-HERV0116cL_st	HERV_Dfam	ERV3-16A3_I	chr3:48509159-48515129	5.39652	1.10966	0.338036	0.602603	-0.141473	2.76704e-05	0.1415	0.490382	0.999948	0.661981
082287701-HERV0116cL_st	HERV_Dfam	ERV3-16A3_I	chr8:143910468-143914030	5.60024	1.10891	0.338279	0.60276	0.20627	0.19338	-0.0128903	0.474687	0.572072	0.98688
180898704-HERV0116cL_st	HERV_Dfam	ERV3-16A3_I	chr18:65324242-65327457	6.07583	1.10611	0.339186	0.603503	0.181388	0.131981	-0.0494071	0.431664	0.654942	0.923855
012558502-HERV0116cL_at	HERV_Dfam	ERV3-16A3_I	chr1:212933784-212939362	6.09	1.09315	0.343413	0.606945	-0.12863	-0.00711271	0.121517	0.480357	0.984976	0.67743
200687502-HERV0116cL_st	HERV_Dfam	ERV3-16A3_I	chr20:43247605-43249408	5.38388	1.07985	0.34781	0.610739	0.0858789	0.226669	0.14079	0.802301	0.488092	0.787427
110657301-HERV0116cL_at	HERV_Dfam	ERV3-16A3_I	chr11:42323420-42331511	5.35191	1.06506	0.352768	0.614898	-0.207936	0.0117782	0.219714	0.515436	0.985572	0.659782
210671703-HERV0116cL_st	HERV_Dfam	ERV3-16A3_I	chr21:46094067-46096937	5.7804	1.04098	0.360998	0.621333	0.26071	0.0935893	-0.167121	0.437275	0.855115	0.784806
071046801-HERV0116cI_st	HERV_Dfam	ERV3-16A3_I	chr7:75074911-75075918	5.57078	1.03187	0.36416	0.623923	0.0717383	0.243092	0.171354	0.858003	0.510631	0.762007
023248804-HERV0116cL_st	HERV_Dfam	ERV3-16A3_I	chr2:220447175-220451115	6.72906	1.00882	0.372302	0.630528	-0.00420243	0.164461	0.168664	0.990848	0.585482	0.676733
100650205-HERV0116cL_st	HERV_Dfam	ERV3-16A3_I	NA	5.61345	0.984348	0.38115	0.637057	0.0856918	0.171166	0.0854744	0.738284	0.508564	0.845685
080720303-HERV0116cL_st	HERV_Dfam	ERV3-16A3_I	chr8:50727560-50730005	6.27295	0.975446	0.384423	0.639864	0.0532004	-0.103395	-0.156596	0.837064	0.710564	0.634949
040561501-HERV0116cL_st	HERV_Dfam	ERV3-16A3_I	chr4:27468819-27474975	6.10658	0.974611	0.384731	0.640081	-0.0913049	0.0376519	0.128957	0.627834	0.893386	0.640066
090986505-HERV0116cL_at	HERV_Dfam	ERV3-16A3_I	chr9:82311473-82317320	6.91966	0.966954	0.387572	0.642193	0.150541	0.116952	-0.0335891	0.476532	0.66198	0.944804
120807501-HERV0116cL_at	HERV_Dfam	ERV3-16A3_I	chr12:64555954-64561190	6.05211	0.948421	0.394539	0.647579	0.0105279	-0.174376	-0.184904	0.978677	0.609184	0.683677
220394203-HERV0116cL_at	HERV_Dfam	ERV3-16A3_I	chr22:48456643-48461216	6.51219	0.930542	0.401385	0.652445	-0.114674	-0.111995	0.00267849	0.529016	0.604694	0.995693
061982104-HERV0116cI_at	HERV_Dfam	ERV3-16A3_I	chr6:138414525-138420867	5.49352	0.922449	0.404524	0.654501	0.0521437	-0.151634	-0.203778	0.887514	0.684291	0.655665
091363401-HERV0116cL_st	HERV_Dfam	ERV3-16A3_I	chr9:104430830-104432586	5.51965	0.908462	0.410009	0.659086	0.187646	0.0723617	-0.115284	0.47192	0.853414	0.812122
081656902-HERV0116cL_at	HERV_Dfam	ERV3-16A3_I	chr8:111227491-111242325	7.79794	0.893541	0.415947	0.663258	-0.227458	0.0830327	0.310491	0.634933	0.909386	0.661837
060523904-HERV0116cI_st	HERV_Dfam	ERV3-16A3_I	chr6:34487475-34493274	5.51439	0.873821	0.423932	0.669163	-0.0280288	0.0858603	0.113889	0.895616	0.690606	0.670326
010361803-HERV0116cL_at	HERV_Dfam	ERV3-16A3_I	chr1:29473264-29475178	6.24761	0.858734	0.430148	0.673695	-0.196205	-0.182137	0.0140676	0.537626	0.636112	0.986773
150601301-HERV0116cL_st	HERV_Dfam	ERV3-16A3_I	chr15:69932535-69934317	5.21368	0.838528	0.438623	0.680644	-0.228133	-0.205284	0.0228487	0.537244	0.649787	0.981308
210616304-HERV0116cL_at	HERV_Dfam	ERV3-16A3_I	chr21:42630174-42634107	5.66621	0.812762	0.449684	0.688518	0.202613	0.125475	-0.0771377	0.501532	0.757906	0.903481
101873302-HERV0116cL_st	HERV_Dfam	ERV3-16A3_I	chr10:131420087-131425514	6.16464	0.800589	0.45501	0.692486	0.144351	0.0814204	-0.0629311	0.502048	0.783166	0.886216
200976602-HERV0116cL_st	HERV_Dfam	ERV3-16A3_I	chr20:59170568-59174192	6.23002	0.799532	0.455475	0.6928	-0.0330573	0.113167	0.146225	0.910131	0.699334	0.69037
080340707-HERV0116cL_st	HERV_Dfam	ERV3-16A3_I	chr8:21602749-21609701	5.46694	0.779819	0.46425	0.698688	0.142201	0.210028	0.0678263	0.684924	0.581452	0.923243
101889101-HERV0116uI_st	HERV_Dfam	ERV3-16A3_I	chr10:132672827-132675061	5.40502	0.76891	0.469181	0.702241	-0.249432	-0.20075	0.0486821	0.539748	0.69615	0.95955
060074006-HERV0116cL_st	HERV_Dfam	ERV3-16A3_I	chr6:4944269-4947940	5.30507	0.760749	0.472905	0.704728	0.200506	0.144263	-0.0562436	0.528756	0.728805	0.936027
052803201-HERV0116cL_at	HERV_Dfam	ERV3-16A3_I	chr5:177931464-177936802	7.55048	0.744217	0.480545	0.709754	-0.071199	0.0626073	0.133806	0.761507	0.833979	0.68617
081656902-HERV0116cL_st	HERV_Dfam	ERV3-16A3_I	chr8:111227491-111242325	7.45565	0.740496	0.482282	0.710889	0.0455031	0.104442	0.0589389	0.81147	0.585863	0.849377
091160002-HERV0116cL_st	HERV_Dfam	ERV3-16A3_I	chr9:91547143-91552473	5.32694	0.707957	0.497756	0.721664	0.170126	0.0972304	-0.0728956	0.532788	0.795904	0.897513
022405302-HERV0116cL_at	HERV_Dfam	ERV3-16A3_I	chr2:163580343-163584964	7.20061	0.704092	0.499628	0.722945	-0.205284	0.00933717	0.214621	0.609244	0.991042	0.740362
023432201-HERV0116cL_at	HERV_Dfam	ERV3-16A3_I	chr2:230402919-230406894	5.66994	0.691984	0.50554	0.726714	-0.0208976	-0.166816	-0.145919	0.958035	0.640255	0.775002
040011501-HERV0116uI_at	HERV_Dfam	ERV3-16A3_I	chr4:612192-613328	5.37848	0.680922	0.511005	0.730716	0.11842	0.0929607	-0.0254596	0.566078	0.725293	0.957621
111638707-HERV0116cL_at	HERV_Dfam	ERV3-16A3_I	chr11:118295226-118302406	7.02606	0.658438	0.522303	0.738261	-0.138939	-0.100792	0.0381468	0.565198	0.749223	0.942616
060480402-HERV0116cI_at	HERV_Dfam	ERV3-16A3_I	chr6:31036962-31041333	5.9862	0.648556	0.527351	0.741553	0.0390546	-0.11245	-0.151505	0.906768	0.746051	0.726346
091702303-HERV0116cL_st	HERV_Dfam	ERV3-16A3_I	chr9:131993519-131997658	5.30083	0.617389	0.543608	0.752194	0.226152	0.198266	-0.0278858	0.602757	0.715703	0.979659
040277501-HERV0116cL_at	HERV_Dfam	ERV3-16A3_I	chr4:14076838-14082231	5.80169	0.612689	0.546104	0.753753	0.0977279	0.147491	0.0497633	0.730694	0.637035	0.929195
120807501-HERV0116cL_st	HERV_Dfam	ERV3-16A3_I	chr12:64555954-64561190	5.80839	0.5888	0.558979	0.761797	0.0836868	0.127312	0.0436248	0.738492	0.645329	0.92948
020212801-HERV0116cL_st	HERV_Dfam	ERV3-16A3_I	chr2:12578724-12583147	5.87418	0.552048	0.579406	0.774614	0.0546551	-0.0823859	-0.137041	0.856436	0.814178	0.742286
082287702-HERV0116cL_at	HERV_Dfam	ERV3-16A3_I	chr8:143910468-143914030	5.4363	0.531304	0.591278	0.781678	-0.0461176	0.0449046	0.0910221	0.814167	0.856279	0.746965
090713902-HERV0116uI_at	HERV_Dfam	ERV3-16A3_I	NA	7.95752	0.523458	0.595835	0.784701	-0.107809	-0.0740468	0.0337619	0.610747	0.792579	0.940536
030803202-HERV0116cL_at	HERV_Dfam	ERV3-16A3_I	chr3:46277238-46282236	5.85634	0.522479	0.596406	0.785058	0.0326862	0.18202	0.149334	0.945624	0.689722	0.821137
121545608-HERV0116cL_at	HERV_Dfam	ERV3-16A3_I	chr12:108413968-108425860	7.19353	0.519224	0.598308	0.786005	0.0948542	0.115003	0.0201492	0.702504	0.691398	0.972769
060450902-HERV0116cI_at	HERV_Dfam	ERV3-16A3_I	chr6:29209118-29212518	5.64356	0.506708	0.605684	0.790162	0.11089	-0.00760248	-0.118493	0.6793	0.988345	0.789121
111656401-HERV0116cL_st	HERV_Dfam	ERV3-16A3_I	chr11:119925709-119932372	5.55957	0.481099	0.621072	0.799781	0.0225313	0.114315	0.091784	0.94176	0.702209	0.833932
101120004-HERV0116cL_at	HERV_Dfam	ERV3-16A3_I	chr10:79319465-79322026	6.48628	0.473277	0.625853	0.802258	0.0447749	0.114058	0.069283	0.871297	0.687259	0.876485
040561501-HERV0116cL_at	HERV_Dfam	ERV3-16A3_I	chr4:27468819-27474975	5.70868	0.447787	0.641701	0.811884	0.122134	0.0604308	-0.0617027	0.634731	0.86959	0.904185
110022801-HERV0116cL_st	HERV_Dfam	ERV3-16A3_I	chr11:2335785-2347448	5.3196	0.421916	0.658214	0.821547	0.0276344	0.216861	0.189226	0.967093	0.735387	0.836115
062430801-HERV0116cL_at	HERV_Dfam	ERV3-16A3_I	chr6:167102302-167106650	5.49408	0.420763	0.658961	0.822052	-0.122294	-0.14802	-0.0257267	0.735492	0.729497	0.97584
040114202-HERV0116cL_st	HERV_Dfam	ERV3-16A3_I	chr4:6552947-6556823	5.56396	0.417738	0.660922	0.823309	0.0769294	0.115521	0.0385916	0.782634	0.714214	0.943681
082297601-HERV0116cL_at	HERV_Dfam	ERV3-16A3_I	chr8:144855428-144858567	5.28054	0.380336	0.685688	0.837501	0.127922	-0.0481537	-0.176075	0.776566	0.943861	0.805059
030803202-HERV0116cL_st	HERV_Dfam	ERV3-16A3_I	chr3:46277238-46282236	6.05792	0.377434	0.687649	0.838693	-0.0326352	0.0707347	0.10337	0.911749	0.8301	0.803197
040866801-HERV0116cL_st	HERV_Dfam	ERV3-16A3_I	chr4:42906971-42909259	6.03919	0.376875	0.688028	0.838838	-0.156413	-0.0718009	0.0846116	0.66851	0.892974	0.906188
023364002-HERV0116cL_at	HERV_Dfam	ERV3-16A3_I	chr2:226419327-226422783	6.1806	0.371566	0.691634	0.840608	0.0437253	-0.0495316	-0.0932569	0.861571	0.872705	0.799893
010018601-HERV0116cI_st	HERV_Dfam	ERV3-16A3_I	chr1:1977273-1981374	6.36199	0.345386	0.709704	0.85048	-0.0533168	0.00515007	0.0584668	0.746095	0.986326	0.832339
012558502-HERV0116cL_st	HERV_Dfam	ERV3-16A3_I	chr1:212933784-212939362	5.94309	0.344928	0.710025	0.850676	0.0779806	0.0751068	-0.00287374	0.725457	0.785481	0.995925
070802905-HERV0116cL_st	HERV_Dfam	ERV3-16A3_I	chr7:54598571-54602932	6.34153	0.314614	0.731575	0.863166	0.0864173	-0.00443107	-0.0908483	0.752893	0.993094	0.844981
010361803-HERV0116cL_st	HERV_Dfam	ERV3-16A3_I	chr1:29473264-29475178	5.98357	0.298926	0.742994	0.869433	-0.0144551	-0.0927237	-0.0782687	0.965691	0.78075	0.871564
040561502-HERV0116cL_at	HERV_Dfam	ERV3-16A3_I	chr4:27468819-27474975	7.39667	0.295477	0.74553	0.870599	-0.166192	0.042452	0.208644	0.790796	0.965778	0.838313
200976605-HERV0116cL_st	HERV_Dfam	ERV3-16A3_I	chr20:59170568-59174192	5.50036	0.291875	0.748187	0.872096	-0.0625537	0.0869672	0.149521	0.893467	0.877987	0.829293
130547504-HERV0116cL_st	HERV_Dfam	ERV3-16A3_I	chr13:54648400-54652832	5.5474	0.281403	0.755969	0.876339	0.0653087	0.0230361	-0.0422726	0.722332	0.935115	0.90405
150725301-HERV0116cL_at	HERV_Dfam	ERV3-16A3_I	chr15:80193195-80197448	5.44729	0.25882	0.77304	0.885889	0.0411247	-0.0749226	-0.116047	0.917885	0.872463	0.843256
200687501-HERV0116cL_st	HERV_Dfam	ERV3-16A3_I	chr20:43247605-43249408	6.06033	0.248208	0.7812	0.890266	-0.133363	-0.0257672	0.107596	0.754804	0.970702	0.889918
070802905-HERV0116cL_at	HERV_Dfam	ERV3-16A3_I	chr7:54598571-54602932	7.96038	0.244946	0.783726	0.891546	-0.050158	-0.0633113	-0.0131534	0.812927	0.801195	0.977881
200413604-HERV0116cL_at	HERV_Dfam	ERV3-16A3_I	chr20:20820571-20824444	6.137	0.244946	0.783726	0.891546	0.0855972	-0.00736522	-0.0929624	0.790625	0.989959	0.864338
190349001-HERV0116cL_at	HERV_Dfam	ERV3-16A3_I	chr19:31897020-31903645	5.30308	0.237337	0.789652	0.894674	-0.118514	-0.058788	0.0597258	0.744119	0.910135	0.933693
081331103-HERV0116cI_st	HERV_Dfam	ERV3-16A3_I	chr8:90409676-90417144	6.87159	0.226037	0.798539	0.899017	-0.0292794	0.0395228	0.0688023	0.905896	0.896667	0.853384
040491801-HERV0116cI_st	HERV_Dfam	ERV3-16A3_I	chr4:23760708-23763262	5.62636	0.173998	0.84083	0.921915	-0.0794667	0.018667	0.0981337	0.843315	0.976484	0.884875
100650206-HERV0116cL_at	HERV_Dfam	ERV3-16A3_I	NA	5.63266	0.166268	0.847309	0.925296	0.00946991	0.0801021	0.0706322	0.981319	0.849316	0.907408
050469704-HERV0116cL_st	HERV_Dfam	ERV3-16A3_I	chr5:23225339-23228528	5.47904	0.154891	0.856938	0.930149	0.00254056	-0.0701794	-0.07272	0.994809	0.868195	0.901509
042023702-HERV0116cL_at	HERV_Dfam	ERV3-16A3_I	chr4:115916191-115919176	5.77456	0.15347	0.858149	0.930765	-0.0465684	-0.0565509	-0.00998248	0.851795	0.852075	0.985673
010094905-HERV0116cL_st	HERV_Dfam	ERV3-16A3_I	chr1:5817625-5824346	5.44618	0.115667	0.891021	0.947235	-0.0513858	-0.0380797	0.0133062	0.838206	0.90964	0.980847
180286605-HERV0116cL_st	HERV_Dfam	ERV3-16A3_I	chr18:26267881-26272181	6.38392	0.0949881	0.909555	0.956327	0.0427916	0.00205058	-0.040741	0.868597	0.996543	0.929074
072211403-HERV0116cL_at	HERV_Dfam	ERV3-16A3_I	chr7:156189717-156194382	8.33093	0.0871947	0.916644	0.959746	0.0426202	0.0104985	-0.0321217	0.862969	0.97826	0.943393
072211404-HERV0116cL_st	HERV_Dfam	ERV3-16A3_I	chr7:156189717-156194382	5.40144	0.0837925	0.919757	0.961187	-0.0227919	0.0272409	0.0500328	0.940238	0.945947	0.920334
022405302-HERV0116cL_st	HERV_Dfam	ERV3-16A3_I	chr2:163580343-163584964	6.32809	0.0835053	0.92002	0.961286	-0.0399389	-0.0390551	0.000883737	0.878894	0.908073	0.998914
051138202-HERV0116cL_st	HERV_Dfam	ERV3-16A3_I	chr5:64615580-64622911	6.6993	0.055015	0.946531	0.974239	0.0307139	0.0406982	0.00998425	0.921374	0.91768	0.98766
0X1382902-HERV0116cL_at	HERV_Dfam	ERV3-16A3_I	chrX:90892428-90894141	6.38868	0.0541736	0.947326	0.97459	-0.0264408	-0.00877327	0.0176676	0.891795	0.97608	0.962095
052275501-HERV0116cL_st	HERV_Dfam	ERV3-16A3_I	chr5:141689083-141691520	5.8289	0.0439882	0.957004	0.979347	-0.0444542	-0.0536722	-0.00921798	0.925147	0.930386	0.993141
120807506-HERV0116cL_at	HERV_Dfam	ERV3-16A3_I	chr12:64555954-64561190	5.41878	0.0220075	0.978243	0.98999	0.0160357	-0.0116822	-0.0277179	0.96307	0.981154	0.963465
082287702-HERV0116cL_st	HERV_Dfam	ERV3-16A3_I	chr8:143910468-143914030	5.64989	0.0123231	0.987756	0.994656	0.0156814	0.00724719	-0.00843417	0.951181	0.98501	0.986769
071155702-HERV0116cL_at	HERV_Dfam	ERV3-16A3_I	chr7:83324105-83327208	5.51775	0.00732251	0.992705	0.996974	3.28184e-05	0.0250283	0.0249955	0.999952	0.97668	0.983621
081112702-HERV0116cL_at	HERV_Dfam	ERV3-16A3_I	chr8:76487722-76490611	6.1107	0.00535937	0.994656	0.997814	0.00466947	0.0130608	0.00839131	0.989479	0.977421	0.989695
011386602-HERV0117uL_at	HERV_Dfam	ERV3-16A3_LTR	chr1:101181845-101182187	5.66915	13.4258	2.37242e-05	0.000690361	-0.343609	0.311425	0.655034	0.090672	0.149271	0.000489065
141287802-HERV0117uL_at	HERV_Dfam	ERV3-16A3_LTR	chr14:101722415-101722760	6.0588	10.5813	0.000157466	0.00352191	-0.062462	0.477432	0.539894	0.828968	0.011733	0.00817664
072153302-HERV0117uL_st	HERV_Dfam	ERV3-16A3_LTR	chr7:153080176-153080407	6.12647	10.1301	0.00021567	0.00459475	-0.0961533	0.481462	0.577615	0.73982	0.0197445	0.00826943
111227501-HERV0117cL_at	HERV_Dfam	ERV3-16A3_LTR	chr11:90350784-90351358	5.31401	8.41959	0.000739057	0.0126131	-0.736175	-0.40398	0.332196	0.00475377	0.203973	0.469222
160646601-HERV0117uL_st	HERV_Dfam	ERV3-16A3_LTR	chr16:51643040-51643263	6.09729	8.12782	0.000917777	0.0150161	-0.358273	-0.347702	0.0105715	0.0184044	0.0228247	0.983621
210675801-HERV0117uL_st	HERV_Dfam	ERV3-16A3_LTR	chr21:46515099-46515444	7.38843	7.60283	0.00136198	0.0203594	0.298233	0.455538	0.157306	0.124599	0.00871313	0.650548
022058402-HERV0117uL_st	HERV_Dfam	ERV3-16A3_LTR	chr2:138851892-138852166	5.76076	7.34502	0.00165731	0.0238232	-0.0341224	-0.492802	-0.45868	0.922204	0.023205	0.085746
100651401-HERV0117uL_st	HERV_Dfam	ERV3-16A3_LTR	NA	6.43485	7.23279	0.00180605	0.0254428	-0.441648	-0.351966	0.0896824	0.0162264	0.0751736	0.837567
160564002-HERV0117uL_st	HERV_Dfam	ERV3-16A3_LTR	chr16:46850601-46850929	6.22163	6.6577	0.00281926	0.0355547	0.444247	0.344001	-0.100246	0.0211984	0.102614	0.821573
141287802-HERV0117uL_st	HERV_Dfam	ERV3-16A3_LTR	chr14:101722415-101722760	6.67719	5.75125	0.00578778	0.0597834	-0.0639341	0.366653	0.430587	0.837064	0.105652	0.0955536
150752701-HERV0117uL_st	HERV_Dfam	ERV3-16A3_LTR	chr15:81768833-81769116	5.67826	5.74075	0.00583697	0.0601212	-0.34406	0.0606419	0.404702	0.0979837	0.868754	0.0956705
051367702-HERV0117uL_at	HERV_Dfam	ERV3-16A3_LTR	chr5:80147446-80147769	6.92817	5.71844	0.00594288	0.0609017	0.0681488	0.322632	0.254483	0.74932	0.0378163	0.244709
121623802-HERV0117uL_st	HERV_Dfam	ERV3-16A3_LTR	chr12:114140718-114140974	6.00059	5.14048	0.00951559	0.0837015	0.428996	0.312472	-0.116524	0.0467092	0.201275	0.805702
200566501-HERV0117uL_at	HERV_Dfam	ERV3-16A3_LTR	chr20:35267950-35268364	5.34079	4.98831	0.010788	0.0912743	-0.483482	-0.178673	0.304809	0.044603	0.610092	0.428077
160623201-HERV0117uL_st	HERV_Dfam	ERV3-16A3_LTR	chr16:50495475-50495841	6.00817	4.85496	0.0120488	0.097875	-0.0705342	0.196933	0.267467	0.699999	0.213544	0.120891
031485801-HERV0117uL_st	HERV_Dfam	ERV3-16A3_LTR	chr3:94467439-94467787	5.44224	4.85216	0.0120768	0.0980195	-0.451715	0.0829147	0.53463	0.137476	0.875683	0.145813
021755101-HERV0117uL_at	HERV_Dfam	ERV3-16A3_LTR	chr2:120446370-120446584	5.89244	4.70229	0.0136828	0.106254	-0.379425	-0.169612	0.209813	0.0504354	0.523133	0.523731
031976202-HERV0117uL_st	HERV_Dfam	ERV3-16A3_LTR	chr3:127171173-127171604	6.1064	4.45057	0.0168999	0.121637	0.122858	0.401599	0.278742	0.658415	0.0689345	0.410371
200008601-HERV0117uL_at	HERV_Dfam	ERV3-16A3_LTR	chr20:720547-720941	5.56401	4.04973	0.0237477	0.149367	-0.0679405	-0.42772	-0.359779	0.854731	0.110592	0.341702
010795301-HERV0117uL_at	HERV_Dfam	ERV3-16A3_LTR	chr1:62325248-62325495	6.47077	3.95043	0.0258555	0.156766	-0.038806	0.235234	0.27404	0.875241	0.209244	0.224565
160575801-HERV0117uL_at	HERV_Dfam	ERV3-16A3_LTR	chr16:47783923-47784345	5.93588	3.76391	0.030358	0.17206	-0.300451	0.101171	0.401622	0.251986	0.800791	0.212335
200481702-HERV0117uL_st	HERV_Dfam	ERV3-16A3_LTR	chr20:24021617-24021922	5.67341	3.74319	0.0309061	0.173867	0.199582	0.329559	0.129977	0.356707	0.0987847	0.73459
091220601-HERV0117uL_st	HERV_Dfam	ERV3-16A3_LTR	chr9:95714099-95714513	6.38311	3.61888	0.0344201	0.184935	-0.195784	0.180029	0.375812	0.446642	0.554245	0.197409
041497801-HERV0117uL_at	HERV_Dfam	ERV3-16A3_LTR	chr4:81703336-81703738	6.42679	3.59525	0.0351339	0.187346	0.22956	0.257321	0.0277611	0.196939	0.153789	0.952038
021937502-HERV0117uL_at	HERV_Dfam	ERV3-16A3_LTR	chr2:131077287-131077569	5.25481	3.49007	0.0385027	0.197559	-0.261479	0.273767	0.535246	0.490166	0.529647	0.211188
072153302-HERV0117uL_at	HERV_Dfam	ERV3-16A3_LTR	chr7:153080176-153080407	6.01973	3.33193	0.0442155	0.213349	0.0495784	0.276253	0.226674	0.849143	0.158977	0.422306
042844302-HERV0117uL_at	HERV_Dfam	ERV3-16A3_LTR	chr4:164490525-164490855	5.71044	3.32694	0.0444093	0.213903	0.318568	0.104274	-0.214294	0.12161	0.741109	0.520055
042844302-HERV0117uL_st	HERV_Dfam	ERV3-16A3_LTR	chr4:164490525-164490855	5.30241	3.31447	0.044898	0.215319	-0.479508	-0.309694	0.169814	0.120018	0.413668	0.789121
030250902-HERV0117uL_st	HERV_Dfam	ERV3-16A3_LTR	chr3:15057053-15057376	5.91078	3.10326	0.0540841	0.238513	0.360746	0.360573	-0.000172996	0.201949	0.230748	0.999818
200534601-HERV0117uL_at	HERV_Dfam	ERV3-16A3_LTR	chr20:31914536-31914947	5.39084	2.98427	0.060103	0.252901	0.0682187	-0.213568	-0.281787	0.7961	0.361894	0.301649
051367702-HERV0117uL_st	HERV_Dfam	ERV3-16A3_LTR	chr5:80147446-80147769	6.70482	2.94642	0.0621606	0.257638	-0.142681	0.178963	0.321644	0.580112	0.530858	0.277094
032994001-HERV0117uL_st	HERV_Dfam	ERV3-16A3_LTR	chr3:195851972-195852310	5.2887	2.85788	0.0672654	0.26863	0.297783	0.287437	-0.0103456	0.214794	0.269488	0.988544
181144501-HERV0117uL_st	HERV_Dfam	ERV3-16A3_LTR	chr18:79645479-79645701	8.24442	2.84036	0.0683263	0.270808	-0.310064	-0.0744296	0.235635	0.171972	0.842174	0.508291
081892101-HERV0117uL_at	HERV_Dfam	ERV3-16A3_LTR	chr8:124354453-124354844	6.22055	2.7813	0.072033	0.278816	-0.0174872	0.25758	0.275068	0.958554	0.290327	0.381175
022527002-HERV0117uL_st	HERV_Dfam	ERV3-16A3_LTR	chr2:172612999-172613391	5.84578	2.7547	0.0737704	0.282484	0.418881	0.266199	-0.152682	0.163755	0.480713	0.804779
082262002-HERV0117uL_at	HERV_Dfam	ERV3-16A3_LTR	chr8:142417279-142417641	6.4914	2.70137	0.0773862	0.28988	-0.338843	-0.13297	0.205873	0.166418	0.711129	0.624998
040044301-HERV0117uL_at	HERV_Dfam	ERV3-16A3_LTR	chr4:3634448-3634672	5.61822	2.67864	0.0789836	0.293319	-0.226101	0.00615673	0.232258	0.251008	0.98896	0.406775
072148202-HERV0117uL_st	HERV_Dfam	ERV3-16A3_LTR	chr7:152897867-152898351	5.49012	2.67012	0.079591	0.294531	0.368939	0.218908	-0.150031	0.168668	0.525054	0.778136
022527002-HERV0117uL_at	HERV_Dfam	ERV3-16A3_LTR	chr2:172612999-172613391	5.25165	2.5499	0.0886993	0.312141	0.511433	0.0527764	-0.458656	0.229201	0.949113	0.47223
091220601-HERV0117uL_at	HERV_Dfam	ERV3-16A3_LTR	chr9:95714099-95714513	6.44177	2.42415	0.0993967	0.33183	-0.232621	-0.289311	-0.0566902	0.348302	0.254809	0.920884
140805102-HERV0117cL_at	HERV_Dfam	ERV3-16A3_LTR	chr14:74228589-74229029	5.93263	2.36449	0.104934	0.340713	-0.263619	-0.050441	0.213178	0.230382	0.894797	0.535623
200734001-HERV0117uL_st	HERV_Dfam	ERV3-16A3_LTR	chr20:46345337-46345752	5.59848	2.3014	0.111141	0.350602	0.366723	0.238766	-0.127957	0.212959	0.519988	0.835819
121983602-HERV0117uL_st	HERV_Dfam	ERV3-16A3_LTR	chr12:131635642-131635915	5.64151	2.25448	0.116004	0.358698	0.331862	0.145206	-0.186656	0.211706	0.701888	0.694993
091735901-HERV0117uL_at	HERV_Dfam	ERV3-16A3_LTR	chr9:134984669-134985017	5.95996	2.24205	0.117329	0.360828	-0.201205	-0.382394	-0.181189	0.563746	0.24265	0.755731
030748102-HERV0117uL_st	HERV_Dfam	ERV3-16A3_LTR	chr3:43154319-43154679	5.58746	2.23797	0.117767	0.361558	-0.207851	0.0208646	0.228715	0.324793	0.958697	0.446414
051380002-HERV0117uL_at	HERV_Dfam	ERV3-16A3_LTR	chr5:81012437-81012693	5.41666	2.22457	0.119219	0.363982	0.0306962	-0.22522	-0.255916	0.924453	0.390274	0.440877
060069102-HERV0117cL_at	HERV_Dfam	ERV3-16A3_LTR	chr6:4565795-4566076	5.70324	2.22233	0.119464	0.364189	-0.248472	0.0718141	0.320286	0.387312	0.875148	0.414749
010656002-HERV0117uL_st	HERV_Dfam	ERV3-16A3_LTR	chr1:53520949-53521265	5.78941	2.15709	0.126819	0.37516	-0.260091	-0.145126	0.114965	0.223853	0.609184	0.783487
150581201-HERV0117uL_at	HERV_Dfam	ERV3-16A3_LTR	chr15:68559886-68560227	5.55499	2.13672	0.129212	0.378785	-0.136584	-0.31821	-0.181626	0.661325	0.260481	0.700918
141162201-HERV0117uL_st	HERV_Dfam	ERV3-16A3_LTR	chr14:94522529-94522829	6.4763	2.10909	0.132532	0.383693	-0.0230217	-0.226787	-0.203765	0.939031	0.327174	0.52855
210675801-HERV0117uL_at	HERV_Dfam	ERV3-16A3_LTR	chr21:46515099-46515444	6.40961	2.0421	0.140955	0.395694	0.086996	0.321035	0.234039	0.811219	0.296499	0.616832
060080401-HERV0117uL_st	HERV_Dfam	ERV3-16A3_LTR	chr6:5412121-5412458	5.49537	1.99885	0.146689	0.403887	-0.141038	0.184787	0.325825	0.670156	0.619559	0.419959
101831301-HERV0117uL_st	HERV_Dfam	ERV3-16A3_LTR	chr10:128657080-128657381	5.52397	1.96985	0.150669	0.409333	0.264647	0.10909	-0.155557	0.251589	0.7461	0.70622
101238102-HERV0117uL_st	HERV_Dfam	ERV3-16A3_LTR	chr10:86332352-86332597	6.19453	1.96379	0.151514	0.41038	0.19207	-0.0949504	-0.28702	0.485922	0.808152	0.436118
010656002-HERV0117uL_at	HERV_Dfam	ERV3-16A3_LTR	chr1:53520949-53521265	6.09551	1.9333	0.155846	0.416024	-0.248483	-0.134152	0.114331	0.254635	0.648462	0.787489
101346202-HERV0117uL_st	HERV_Dfam	ERV3-16A3_LTR	chr10:93514428-93515128	6.9674	1.91755	0.158135	0.419013	0.212473	0.12899	-0.0834833	0.260951	0.599253	0.828466
021937501-HERV0117uL_st	HERV_Dfam	ERV3-16A3_LTR	chr2:131077287-131077569	5.82924	1.88448	0.163052	0.424923	0.286605	0.0339426	-0.252663	0.31287	0.949523	0.567437
032117301-HERV0117uL_st	HERV_Dfam	ERV3-16A3_LTR	chr3:135810811-135811177	6.38151	1.87183	0.164975	0.427385	0.233333	0.146176	-0.0871579	0.268715	0.591385	0.841417
100439102-HERV0117uL_st	HERV_Dfam	ERV3-16A3_LTR	chr10:29382615-29382888	6.79211	1.84953	0.168423	0.432191	0.241081	0.177884	-0.0631971	0.287235	0.523118	0.902435
121641102-HERV0117uL_st	HERV_Dfam	ERV3-16A3_LTR	chr12:115008359-115008725	5.55125	1.74056	0.186385	0.454315	0.233503	0.0898627	-0.14364	0.288961	0.783166	0.713087
030648101-HERV0117uL_st	HERV_Dfam	ERV3-16A3_LTR	chr3:37458288-37458639	6.18472	1.69751	0.194022	0.463229	0.120063	-0.0904172	-0.21048	0.590753	0.755342	0.474027
081892101-HERV0117uL_st	HERV_Dfam	ERV3-16A3_LTR	chr8:124354453-124354844	6.70587	1.68645	0.196036	0.46534	0.141179	0.289136	0.147958	0.655849	0.337651	0.776679
070076702-HERV0117uL_at	HERV_Dfam	ERV3-16A3_LTR	chr7:6285117-6285322	5.34571	1.65932	0.201069	0.471102	-0.201107	-0.00968311	0.191424	0.367268	0.983507	0.578615
011188801-HERV0117uL_at	HERV_Dfam	ERV3-16A3_LTR	chr1:87228295-87228524	6.83172	1.6504	0.202754	0.473076	-0.0385302	-0.181559	-0.143029	0.875863	0.380819	0.640001
061394702-HERV0117uL_st	HERV_Dfam	ERV3-16A3_LTR	chr6:97917302-97917711	5.32465	1.64346	0.204074	0.474588	0.151404	0.203405	0.0520014	0.487014	0.373047	0.911688
200566502-HERV0117uL_at	HERV_Dfam	ERV3-16A3_LTR	chr20:35267950-35268364	5.84042	1.60054	0.212442	0.483899	0.220288	0.077287	-0.143001	0.317041	0.817513	0.711287
141287801-HERV0117uL_st	HERV_Dfam	ERV3-16A3_LTR	chr14:101722415-101722760	6.25548	1.58243	0.216078	0.487997	-0.10601	0.168661	0.274671	0.747718	0.638966	0.499585
200029401-HERV0117uL_st	HERV_Dfam	ERV3-16A3_LTR	chr20:1631207-1631609	8.47296	1.57228	0.218147	0.49023	-0.123647	0.0384218	0.162069	0.488497	0.891659	0.521919
030648101-HERV0117uL_at	HERV_Dfam	ERV3-16A3_LTR	chr3:37458288-37458639	6.52743	1.56409	0.219828	0.492139	-0.303256	-0.176224	0.127032	0.31789	0.664201	0.835792
200566502-HERV0117uL_st	HERV_Dfam	ERV3-16A3_LTR	chr20:35267950-35268364	5.83959	1.54631	0.223528	0.495715	0.254364	0.0774519	-0.176912	0.332507	0.850957	0.694546
100651401-HERV0117uL_at	HERV_Dfam	ERV3-16A3_LTR	NA	6.7543	1.54612	0.223568	0.495739	-0.124742	-0.205167	-0.0804245	0.585244	0.373047	0.849663
052233301-HERV0117uL_at	HERV_Dfam	ERV3-16A3_LTR	chr5:136765721-136766062	5.58124	1.52932	0.227125	0.499249	0.172968	-0.0745422	-0.247511	0.530639	0.854344	0.518917
220274901-HERV0117uL_at	HERV_Dfam	ERV3-16A3_LTR	chr22:38847641-38848046	5.49262	1.51396	0.230428	0.502433	-0.235272	-0.0124922	0.222779	0.391975	0.982529	0.603806
200723601-HERV0117uL_at	HERV_Dfam	ERV3-16A3_LTR	chr20:45187877-45188298	5.86012	1.49037	0.235598	0.507649	-0.201609	-0.103252	0.098357	0.32889	0.719842	0.805702
021755101-HERV0117uL_st	HERV_Dfam	ERV3-16A3_LTR	chr2:120446370-120446584	6.0582	1.43606	0.247967	0.52042	0.13183	0.16259	0.0307601	0.489018	0.431387	0.943424
052471101-HERV0117uL_st	HERV_Dfam	ERV3-16A3_LTR	chr5:155957230-155957524	6.49531	1.42059	0.251613	0.524261	0.1273	-0.00356924	-0.130869	0.431431	0.991806	0.598328
181040702-HERV0117uL_st	HERV_Dfam	ERV3-16A3_LTR	chr18:72628289-72628711	5.92986	1.36487	0.265214	0.53696	-0.146187	-0.210468	-0.0642803	0.561061	0.424684	0.90115
121628601-HERV0117uL_st	HERV_Dfam	ERV3-16A3_LTR	chr12:114300942-114301222	5.48872	1.33698	0.272307	0.543447	-0.207649	0.0416476	0.249297	0.497977	0.936834	0.582336
031972601-HERV0117uL_at	HERV_Dfam	ERV3-16A3_LTR	chr3:127062947-127063274	5.68456	1.33133	0.273767	0.545057	0.215688	0.155089	-0.0605993	0.37903	0.616508	0.911852
011108401-HERV0117uL_at	HERV_Dfam	ERV3-16A3_LTR	chr1:82045852-82046237	5.45475	1.32933	0.274287	0.545628	0.358595	0.248503	-0.110092	0.375468	0.630584	0.901775
050007302-HERV0117uL_st	HERV_Dfam	ERV3-16A3_LTR	chr5:658102-658438	6.13725	1.32755	0.27475	0.545866	0.124912	0.254051	0.129139	0.696461	0.417267	0.809986
111788101-HERV0117uL_at	HERV_Dfam	ERV3-16A3_LTR	chr11:131353367-131353683	5.84606	1.32502	0.27541	0.54647	-0.200225	-0.0844397	0.115785	0.365375	0.793896	0.777209
031004601-HERV0117uL_at	HERV_Dfam	ERV3-16A3_LTR	chr3:63727006-63727416	5.47216	1.30276	0.281282	0.551812	-0.211186	-0.194972	0.0162132	0.427556	0.53432	0.982408
060004502-HERV0117uL_at	HERV_Dfam	ERV3-16A3_LTR	chr6:359721-359937	6.66985	1.26481	0.291594	0.561466	-0.220762	0.0196346	0.240397	0.480392	0.973473	0.614567
160449001-HERV0117uL_st	HERV_Dfam	ERV3-16A3_LTR	chr16:26797683-26798056	5.97649	1.24461	0.297244	0.566718	-0.227945	-0.00705117	0.220894	0.45176	0.991468	0.643947
031061901-HERV0117cL_at	HERV_Dfam	ERV3-16A3_LTR	chr3:67465525-67465775	5.68891	1.21799	0.304863	0.573365	0.0829322	0.219367	0.136435	0.788571	0.451594	0.769887
010795301-HERV0117uL_st	HERV_Dfam	ERV3-16A3_LTR	chr1:62325248-62325495	6.51991	1.20373	0.309029	0.577117	-0.171434	-0.0154019	0.156032	0.446226	0.971339	0.667258
023195902-HERV0117uL_st	HERV_Dfam	ERV3-16A3_LTR	chr2:216921181-216921583	5.71327	1.16639	0.320221	0.587761	0.0657183	0.188444	0.122726	0.813242	0.4685	0.763949
101599401-HERV0117uL_at	HERV_Dfam	ERV3-16A3_LTR	chr10:113319936-113320270	5.36386	1.16602	0.320333	0.587853	-0.10231	0.0973823	0.199692	0.704573	0.77143	0.582229
031976202-HERV0117uL_at	HERV_Dfam	ERV3-16A3_LTR	chr3:127171173-127171604	6.76861	1.16203	0.321553	0.588916	0.200221	0.154101	-0.04612	0.425359	0.623412	0.936027
030405202-HERV0117uL_st	HERV_Dfam	ERV3-16A3_LTR	chr3:23729611-23729966	5.50871	1.15654	0.323241	0.590225	0.0478445	0.183582	0.135737	0.870213	0.483771	0.730206
100651402-HERV0117uL_st	HERV_Dfam	ERV3-16A3_LTR	NA	5.4189	1.12649	0.332644	0.598225	-0.0856315	-0.181093	-0.095462	0.735463	0.470178	0.819946
010154901-HERV0117uL_st	HERV_Dfam	ERV3-16A3_LTR	chr1:11714209-11714527	5.685	1.12233	0.333971	0.599278	-0.0741204	0.103114	0.177234	0.772301	0.726179	0.593468
060004502-HERV0117uL_st	HERV_Dfam	ERV3-16A3_LTR	chr6:359721-359937	5.72016	1.11365	0.33675	0.601554	0.165957	0.141609	-0.0243476	0.4539	0.599597	0.964874
141287801-HERV0117uL_at	HERV_Dfam	ERV3-16A3_LTR	chr14:101722415-101722760	6.12973	1.09627	0.342392	0.606072	-0.19038	-0.0733382	0.117042	0.420936	0.835696	0.787927
091727601-HERV0117uL_at	HERV_Dfam	ERV3-16A3_LTR	chr9:134476916-134477217	5.80474	1.07174	0.350518	0.612975	-0.121107	0.0630586	0.184165	0.634311	0.861239	0.611812
131355402-HERV0117uL_st	HERV_Dfam	ERV3-16A3_LTR	chr13:99155587-99155895	7.45609	1.03671	0.362476	0.622547	0.111829	0.0945592	-0.0172698	0.471569	0.619495	0.963977
160623201-HERV0117uL_at	HERV_Dfam	ERV3-16A3_LTR	chr16:50495475-50495841	5.51329	1.02332	0.367161	0.626371	0.03839	0.228636	0.190246	0.927018	0.5354	0.721558
021937501-HERV0117uL_at	HERV_Dfam	ERV3-16A3_LTR	chr2:131077287-131077569	5.28579	0.929091	0.401945	0.652731	0.225621	0.185042	-0.0405784	0.495095	0.654096	0.959377
032117301-HERV0117uL_at	HERV_Dfam	ERV3-16A3_LTR	chr3:135810811-135811177	7.22064	0.902315	0.412445	0.660835	-0.103088	0.153135	0.256223	0.808121	0.752031	0.647049
160564002-HERV0117uL_at	HERV_Dfam	ERV3-16A3_LTR	chr16:46850601-46850929	8.18192	0.88814	0.418118	0.664991	-0.195659	-0.0620759	0.133583	0.484809	0.887643	0.791156
091727601-HERV0117uL_st	HERV_Dfam	ERV3-16A3_LTR	chr9:134476916-134477217	5.63094	0.865992	0.427146	0.671742	0.182312	0.0102768	-0.172035	0.539031	0.986358	0.723799
023554101-HERV0117uL_st	HERV_Dfam	ERV3-16A3_LTR	chr2:237442530-237442872	5.6688	0.830261	0.442141	0.68324	0.114045	0.0973087	-0.0167361	0.529852	0.666418	0.97104
060004501-HERV0117uL_st	HERV_Dfam	ERV3-16A3_LTR	chr6:359721-359937	5.60564	0.827127	0.443482	0.684272	0.112748	-0.0427689	-0.155517	0.653608	0.90994	0.676793
101197302-HERV0117uL_st	HERV_Dfam	ERV3-16A3_LTR	chr10:83922372-83922691	5.37315	0.782115	0.463219	0.697896	0.169405	0.220942	0.0515362	0.647623	0.593127	0.948573
032993501-HERV0117uL_at	HERV_Dfam	ERV3-16A3_LTR	chr3:195815496-195815799	5.67114	0.781172	0.463642	0.698168	0.155686	0.0131343	-0.142552	0.558039	0.979435	0.746478
170019102-HERV0117cL_at	HERV_Dfam	ERV3-16A3_LTR	chr17:3251374-3252173	5.85643	0.762437	0.472132	0.704273	-0.234545	-0.098669	0.135876	0.514539	0.852705	0.84229
160623202-HERV0117uL_at	HERV_Dfam	ERV3-16A3_LTR	chr16:50495475-50495841	5.33291	0.745548	0.479926	0.70937	-0.132202	-0.0184974	0.113704	0.557849	0.963088	0.767143
010754901-HERV0117uL_st	HERV_Dfam	ERV3-16A3_LTR	chr1:59508825-59509188	6.83647	0.722773	0.490647	0.716753	0.25328	0.149614	-0.103667	0.528708	0.785099	0.901687
131355402-HERV0117uL_at	HERV_Dfam	ERV3-16A3_LTR	chr13:99155587-99155895	5.97698	0.712296	0.495663	0.720329	0.0774079	-0.0503982	-0.127806	0.732009	0.869924	0.69738
180005201-HERV0117uL_at	HERV_Dfam	ERV3-16A3_LTR	chr18:449573-449961	6.30413	0.698305	0.502444	0.724712	0.107606	0.0270403	-0.0805659	0.553832	0.927785	0.803114
170763102-HERV0117uL_st	HERV_Dfam	ERV3-16A3_LTR	chr17:72361601-72361984	6.29839	0.689166	0.506926	0.727598	-0.13711	-0.0928276	0.044282	0.54792	0.759158	0.928647
121949401-HERV0117uL_st	HERV_Dfam	ERV3-16A3_LTR	chr12:130152255-130152456	7.04423	0.676827	0.513043	0.732212	0.128655	-0.0904478	-0.219103	0.748221	0.866724	0.707089
060064302-HERV0117uL_at	HERV_Dfam	ERV3-16A3_LTR	chr6:4350014-4350415	5.99765	0.662474	0.520256	0.736887	-0.0385969	0.101155	0.139752	0.897286	0.749012	0.720508
181144501-HERV0117uL_at	HERV_Dfam	ERV3-16A3_LTR	chr18:79645479-79645701	5.96039	0.645558	0.528893	0.742763	0.135047	0.0656925	-0.0693544	0.553786	0.84041	0.877313
160481602-HERV0117cL_at	HERV_Dfam	ERV3-16A3_LTR	chr16:28268764-28269387	7.5073	0.645448	0.528949	0.742778	-0.142443	-0.0951522	0.0472903	0.563012	0.771319	0.928765
160481602-HERV0117cL_st	HERV_Dfam	ERV3-16A3_LTR	chr16:28268764-28269387	6.55321	0.64032	0.531597	0.74449	-0.0585222	-0.184666	-0.126144	0.881333	0.628943	0.83033
081882501-HERV0117uL_st	HERV_Dfam	ERV3-16A3_LTR	chr8:123819199-123819828	5.35257	0.630589	0.53666	0.747862	-0.0031731	-0.107758	-0.104585	0.991431	0.678978	0.770922
010754902-HERV0117uL_st	HERV_Dfam	ERV3-16A3_LTR	chr1:59508825-59509188	6.18258	0.628469	0.537769	0.748469	0.136949	0.141124	0.00417455	0.63039	0.679557	0.995576
010754902-HERV0117uL_at	HERV_Dfam	ERV3-16A3_LTR	chr1:59508825-59509188	5.44017	0.559665	0.57511	0.771676	0.237144	0.0734793	-0.163665	0.596521	0.91704	0.842059
140805102-HERV0117cL_st	HERV_Dfam	ERV3-16A3_LTR	chr14:74228589-74229029	5.90883	0.557643	0.576247	0.772513	-0.13419	-0.0864316	0.0477582	0.593189	0.798387	0.928679
020107301-HERV0117uL_st	HERV_Dfam	ERV3-16A3_LTR	chr2:6339096-6339500	5.57867	0.544405	0.583751	0.777302	0.0605562	0.152979	0.0924231	0.859088	0.659384	0.865536
100651402-HERV0117uL_at	HERV_Dfam	ERV3-16A3_LTR	NA	6.33292	0.534972	0.589161	0.780574	0.0136125	0.137005	0.123393	0.971311	0.697249	0.804632
200734002-HERV0117uL_st	HERV_Dfam	ERV3-16A3_LTR	chr20:46345337-46345752	5.84539	0.527742	0.593342	0.782984	0.130608	0.0699037	-0.0607047	0.599555	0.841668	0.904405
081294202-HERV0117uL_st	HERV_Dfam	ERV3-16A3_LTR	chr8:88064892-88065251	5.52949	0.52044	0.597597	0.785691	-0.226648	-0.159139	0.0675092	0.613487	0.788384	0.944752
121949401-HERV0117uL_at	HERV_Dfam	ERV3-16A3_LTR	chr12:130152255-130152456	6.44714	0.513313	0.60178	0.787837	0.0272772	0.127342	0.100065	0.933455	0.688482	0.83033
140072101-HERV0117cL_st	HERV_Dfam	ERV3-16A3_LTR	chr14:24692110-24692996	5.84012	0.506387	0.605874	0.790274	-0.106721	0.040074	0.146795	0.736073	0.933856	0.765651
031095901-HERV0117uL_at	HERV_Dfam	ERV3-16A3_LTR	chr3:68973713-68974106	5.84167	0.48996	0.615702	0.796723	0.120777	-0.0695869	-0.190364	0.773418	0.905443	0.764509
040113702-HERV0117uL_at	HERV_Dfam	ERV3-16A3_LTR	chr4:6543107-6543366	5.78174	0.483591	0.619557	0.798953	-0.104294	-0.0257285	0.0785652	0.635717	0.94325	0.842812
110740302-HERV0117uL_st	HERV_Dfam	ERV3-16A3_LTR	chr11:48428516-48428933	5.24024	0.480759	0.62128	0.799894	0.134587	0.108179	-0.0264082	0.643564	0.77172	0.969808
031095902-HERV0117uL_at	HERV_Dfam	ERV3-16A3_LTR	chr3:68973713-68974106	6.66186	0.473792	0.625538	0.80206	-0.0806705	0.039429	0.1201	0.764824	0.919317	0.771789
021937502-HERV0117uL_st	HERV_Dfam	ERV3-16A3_LTR	chr2:131077287-131077569	6.59194	0.472634	0.626248	0.802511	0.0694427	-0.0447052	-0.114148	0.787348	0.898872	0.769066
050068901-HERV0117uL_at	HERV_Dfam	ERV3-16A3_LTR	chr5:4649988-4650196	6.2564	0.451389	0.639437	0.810542	-0.124972	-0.121628	0.00334367	0.68256	0.747004	0.996698
200566501-HERV0117uL_st	HERV_Dfam	ERV3-16A3_LTR	chr20:35267950-35268364	5.63792	0.442395	0.645107	0.813973	-0.0999014	-0.029777	0.0701244	0.647815	0.931646	0.860545
200029401-HERV0117uL_at	HERV_Dfam	ERV3-16A3_LTR	chr20:1631207-1631609	6.6458	0.439366	0.647028	0.815128	-0.0689141	-0.0930171	-0.0241029	0.7529	0.711973	0.958532
030250902-HERV0117uL_at	HERV_Dfam	ERV3-16A3_LTR	chr3:15057053-15057376	5.76119	0.418692	0.660302	0.822921	-0.125529	-0.0527813	0.0727474	0.649936	0.897205	0.891818
031095902-HERV0117uL_st	HERV_Dfam	ERV3-16A3_LTR	chr3:68973713-68974106	5.28144	0.408438	0.666992	0.826817	0.127615	0.120116	-0.00749912	0.694685	0.766892	0.993141
200534601-HERV0117uL_st	HERV_Dfam	ERV3-16A3_LTR	chr20:31914536-31914947	6.81739	0.404379	0.669659	0.828242	-0.0701886	-0.152068	-0.0818789	0.857144	0.713925	0.902862
091735901-HERV0117uL_st	HERV_Dfam	ERV3-16A3_LTR	chr9:134984669-134985017	5.34251	0.402211	0.671088	0.829148	0.121565	0.0531713	-0.0683939	0.65657	0.894893	0.898634
100693102-HERV0117cL_at	HERV_Dfam	ERV3-16A3_LTR	NA	5.6067	0.391988	0.677871	0.833182	-0.0520727	-0.109463	-0.0573901	0.85455	0.719279	0.907776
200463801-HERV0117uL_at	HERV_Dfam	ERV3-16A3_LTR	chr20:23303427-23303716	6.3052	0.37098	0.692032	0.840765	-0.0809235	0.0345648	0.115488	0.786918	0.937797	0.806463
011188801-HERV0117uL_st	HERV_Dfam	ERV3-16A3_LTR	chr1:87228295-87228524	5.71718	0.348259	0.707697	0.849293	0.00742723	0.103321	0.0958934	0.98413	0.770359	0.84721
101599401-HERV0117uL_st	HERV_Dfam	ERV3-16A3_LTR	chr10:113319936-113320270	5.3736	0.318121	0.729047	0.861602	0.0787	0.00564424	-0.0730558	0.733178	0.989563	0.855067
030939902-HERV0117uL_st	HERV_Dfam	ERV3-16A3_LTR	chr3:59841265-59841694	6.04505	0.315692	0.730797	0.86265	-0.237239	-0.0547407	0.182498	0.714512	0.95853	0.877267
031982902-HERV0117uL_at	HERV_Dfam	ERV3-16A3_LTR	chr3:127406589-127406912	6.25365	0.291188	0.748695	0.872306	0.126722	0.0348164	-0.0919058	0.722801	0.951664	0.889927
101876302-HERV0117uL_at	HERV_Dfam	ERV3-16A3_LTR	chr10:131658649-131658900	5.76518	0.248433	0.781025	0.890129	-0.0869426	-0.0562193	0.0307233	0.741695	0.875475	0.95611
050068901-HERV0117uL_st	HERV_Dfam	ERV3-16A3_LTR	chr5:4649988-4650196	5.98919	0.219056	0.804081	0.902259	0.0225237	0.0996404	0.0771167	0.955462	0.812834	0.901786
040113702-HERV0117uL_st	HERV_Dfam	ERV3-16A3_LTR	chr4:6543107-6543366	6.54761	0.21632	0.806264	0.90342	-0.0501454	0.0267035	0.076849	0.853916	0.94543	0.85906
111788101-HERV0117uL_st	HERV_Dfam	ERV3-16A3_LTR	chr11:131353367-131353683	5.33506	0.20918	0.81199	0.906668	-0.0744447	0.00989165	0.0843364	0.814179	0.98561	0.875126
160469002-HERV0117uL_at	HERV_Dfam	ERV3-16A3_LTR	chr16:27598737-27599095	5.56951	0.199694	0.819663	0.910773	-0.0338772	0.0539721	0.0878492	0.920886	0.896648	0.865377
030250901-HERV0117uL_at	HERV_Dfam	ERV3-16A3_LTR	chr3:15057053-15057376	5.62241	0.162469	0.850511	0.926855	0.0434724	-0.0376865	-0.0811588	0.898521	0.934308	0.881141
080360702-HERV0117uL_st	HERV_Dfam	ERV3-16A3_LTR	chr8:23608040-23608250	5.78483	0.147862	0.862944	0.93331	0.0396555	-0.0301814	-0.069837	0.897261	0.942799	0.888072
160646601-HERV0117uL_at	HERV_Dfam	ERV3-16A3_LTR	chr16:51643040-51643263	6.29547	0.140186	0.869554	0.936901	-0.053321	0.0235387	0.0768597	0.87868	0.962959	0.895081
140837602-HERV0117uL_st	HERV_Dfam	ERV3-16A3_LTR	chr14:76992455-76992685	5.59091	0.131033	0.877503	0.940866	-0.0510372	0.0243301	0.0753673	0.885495	0.96219	0.898781
020602901-HERV0117uL_at	HERV_Dfam	ERV3-16A3_LTR	chr2:39970478-39970879	5.6609	0.120819	0.886465	0.945122	-0.00437953	0.0442823	0.0486619	0.98849	0.890977	0.911889
020957902-HERV0117uL_at	HERV_Dfam	ERV3-16A3_LTR	chr2:65604181-65604549	6.10414	0.107597	0.898207	0.950951	-0.0555705	-0.00443536	0.0511351	0.855946	0.993214	0.925608
101329901-HERV0117uL_st	HERV_Dfam	ERV3-16A3_LTR	chr10:91780031-91780453	5.66793	0.0991403	0.905802	0.954447	0.0624574	0.00227505	-0.0601824	0.866347	0.997244	0.926916
010754901-HERV0117uL_at	HERV_Dfam	ERV3-16A3_LTR	chr1:59508825-59509188	5.74745	0.090217	0.913889	0.958493	0.0572027	0.00337547	-0.0538272	0.871451	0.995654	0.931698
031982902-HERV0117uL_st	HERV_Dfam	ERV3-16A3_LTR	chr3:127406589-127406912	5.5078	0.0811632	0.92217	0.96239	0.0472531	0.0362478	-0.0110053	0.869066	0.924768	0.985933
0X1131902-HERV0117uL_at	HERV_Dfam	ERV3-16A3_LTR	chrX:69217605-69217857	6.05462	0.0585309	0.943217	0.972593	-0.0400829	-0.0329505	0.00713248	0.892587	0.934515	0.991241
070382701-HERV0117uL_at	HERV_Dfam	ERV3-16A3_LTR	chr7:27425257-27425580	6.26537	0.0442267	0.956776	0.97922	-0.035964	-0.0199086	0.0160554	0.901451	0.961505	0.978435
200008601-HERV0117uL_st	HERV_Dfam	ERV3-16A3_LTR	chr20:720547-720941	5.23736	0.0273764	0.97301	0.987441	0.037807	0.0028387	-0.0349684	0.932175	0.99705	0.966771
091661902-HERV0117uL_at	HERV_Dfam	ERV3-16A3_LTR	chr9:126751259-126751660	5.92652	0.0265274	0.973836	0.987774	0.00799692	-0.0180043	-0.0260012	0.978933	0.963756	0.959914
111215402-HERV0117uL_at	HERV_Dfam	ERV3-16A3_LTR	chr11:89361811-89362161	5.43523	0.0251564	0.97517	0.988441	0.0410064	0.0310922	-0.00991421	0.930378	0.961871	0.99237
070076701-HERV0117uL_st	HERV_Dfam	ERV3-16A3_LTR	chr7:6285117-6285322	5.88507	0.0221144	0.978138	0.989955	-0.00120608	0.0237708	0.0249769	0.997104	0.95788	0.968522
100824501-HERV0117uL_st	HERV_Dfam	ERV3-16A3_LTR	chr10:57520697-57521054	5.81269	0.0113196	0.988747	0.994998	0.00755123	0.0241093	0.0165581	0.986633	0.966028	0.984104
101091201-HERV0117uL_st	HERV_Dfam	ERV3-16A3_LTR	chr10:77446997-77447362	6.02516	0.000877686	0.999123	0.999722	-0.00508395	-0.000401195	0.00468275	0.989147	0.999509	0.994871
210532102-HERV0117uL_at	HERV_Dfam	ERV3-16A3_LTR	chr21:38560280-38560657	5.36683	0.000190968	0.999809	0.99999	0.00108744	0.00269622	0.00160878	0.997487	0.996338	0.9984
111643604-HERV0118cL_at	HERV_Dfam	ERVL	chr11:118843488-118848664	5.52769	11.9561	6.19099e-05	0.00158512	-0.52346	-0.232792	0.290668	0.000527076	0.226554	0.192326
181005301-HERV0118cL_at	HERV_Dfam	ERVL	chr18:71019165-71027001	7.6883	8.77915	0.000567447	0.0102515	-0.192855	-0.558935	-0.366079	0.437515	0.00412597	0.194415
041820001-HERV0118cI_st	HERV_Dfam	ERVL	chr4:101615062-101625801	6.81107	7.71343	0.00125261	0.0190662	-0.00203975	-0.403999	-0.40196	0.994781	0.0244001	0.0577573
0X0912901-HERV0118cL_st	HERV_Dfam	ERVL	chrX:46351558-46354414	6.65494	7.20148	0.00184998	0.0259215	-0.692512	-0.726771	-0.0342586	0.0379708	0.0270826	0.973976
041095003-HERV0118cL_at	HERV_Dfam	ERVL	chr4:58101273-58104209	5.99739	6.97822	0.00219735	0.0294614	0.246725	-0.169309	-0.416035	0.191224	0.465915	0.0284439
200100201-HERV0118uI_st	HERV_Dfam	ERVL	chr20:5853567-5854576	5.40042	5.9231	0.0050415	0.0542947	0.168652	0.359271	0.19062	0.367413	0.022741	0.477782
071799601-HERV0118uI_st	HERV_Dfam	ERVL	chr7:128688401-128690602	5.60323	5.6327	0.00636899	0.064031	-0.441014	-0.437657	0.00335719	0.0652836	0.0710747	0.996698
200100201-HERV0118uI_at	HERV_Dfam	ERVL	chr20:5853567-5854576	5.61678	5.34297	0.0080603	0.0749378	0.0982066	0.366788	0.268581	0.677671	0.0421427	0.31189
042204004-HERV0118cI_st	HERV_Dfam	ERVL	chr4:126486826-126492445	5.927	5.28729	0.00843573	0.0772301	-0.29305	0.0505654	0.343615	0.114855	0.877707	0.119645
032671701-HERV0118cL_at	HERV_Dfam	ERVL	chr3:171530290-171539098	6.23693	5.11359	0.00972855	0.0849934	-0.355514	-0.015272	0.340242	0.075872	0.972317	0.193078
071959902-HERV0118uI_at	HERV_Dfam	ERVL	chr7:140290498-140296188	5.83241	4.69353	0.0137832	0.106765	0.119544	0.20943	0.0898859	0.3234	0.052101	0.655028
200710006-HERV0118cL_at	HERV_Dfam	ERVL	chr20:44281419-44289747	6.10279	4.27057	0.0196774	0.133641	0.271231	0.355128	0.0838968	0.20748	0.0859328	0.855548
0X2248804-HERV0118cL_st	HERV_Dfam	ERVL	chrX:153034360-153038632	6.09288	4.22245	0.0204977	0.136749	-0.158885	0.206089	0.364974	0.502167	0.414738	0.145151
220303003-HERV0118cI_at	HERV_Dfam	ERVL	chr22:41706828-41711542	5.67647	3.99687	0.0248464	0.153393	-0.24732	-0.0689211	0.178399	0.0874463	0.764935	0.425703
091183903-HERV0118cL_st	HERV_Dfam	ERVL	chr9:93368031-93372963	5.44906	3.8908	0.0272137	0.161502	0.257282	0.203943	-0.0533385	0.102564	0.249435	0.886839
160532101-HERV0118uI_st	HERV_Dfam	ERVL	chr16:32889065-32890317	6.5396	3.7433	0.0309033	0.17386	-0.301201	-0.343184	-0.0419826	0.191551	0.138825	0.942223
021784901-HERV0118cL_st	HERV_Dfam	ERVL	chr2:122199260-122203139	5.84488	3.70833	0.0318522	0.176793	-0.265665	-0.241248	0.0244169	0.133873	0.20705	0.959721
090749501-HERV0118uI_at	HERV_Dfam	ERVL	chr9:64934224-64935565	6.58186	3.48454	0.0386889	0.198015	-0.240919	-0.382353	-0.141434	0.356707	0.117602	0.768752
061546505-HERV0118cL_st	HERV_Dfam	ERVL	chr6:109355812-109363368	5.79291	3.40782	0.041371	0.205725	0.204349	-0.243349	-0.447698	0.531089	0.503219	0.221596
110979902-HERV0118cL_st	HERV_Dfam	ERVL	chr11:71569788-71575490	7.11217	3.13748	0.0524724	0.23464	-0.24528	-0.0642056	0.181074	0.143413	0.81237	0.492183
011747602-HERV0118cI_st	HERV_Dfam	ERVL	chr1:150165565-150166402	6.29631	3.08438	0.0549955	0.240599	-0.383636	-0.296103	0.087533	0.152772	0.340532	0.888632
110509101-HERV0118cL_st	HERV_Dfam	ERVL	chr11:35103470-35107631	5.49629	2.97693	0.0604962	0.253772	0.25644	0.35754	0.1011	0.33893	0.172092	0.853591
0X1166701-HERV0118cI_at	HERV_Dfam	ERVL	chrX:73165453-73172119	5.91901	2.95297	0.0617994	0.25681	-0.300407	0.061645	0.362052	0.277907	0.896161	0.326547
090545602-HERV0118cL_at	HERV_Dfam	ERVL	chr9:38243958-38247731	5.47446	2.85738	0.0672959	0.268648	-0.259309	-0.0962259	0.163083	0.153965	0.722413	0.595079
040968402-HERV0118cL_at	HERV_Dfam	ERVL	chr4:48116393-48119227	5.90603	2.78741	0.07164	0.278075	0.155972	0.328011	0.17204	0.559976	0.173875	0.679118
160544801-HERV0118uI_st	HERV_Dfam	ERVL	chr16:33971222-33972474	7.29568	2.65389	0.0807612	0.296869	-0.340835	-0.145294	0.195541	0.169091	0.682179	0.653131
070205301-HERV0118cL_st	HERV_Dfam	ERVL	chr7:14793726-14801837	5.27312	2.63228	0.0823477	0.300154	-0.486112	-0.130343	0.355769	0.187664	0.825573	0.548488
031795001-HERV0118uI_st	HERV_Dfam	ERVL	chr3:112694116-112700987	6.90275	2.58744	0.0857435	0.306447	0.170433	0.00921257	-0.161221	0.237454	0.975434	0.446414
0X1966303-HERV0118cL_st	HERV_Dfam	ERVL	chrX:135738158-135741176	5.76077	2.56794	0.087266	0.309361	0.309441	0.330103	0.020662	0.274451	0.27303	0.979412
051047001-HERV0118cL_st	HERV_Dfam	ERVL	chr5:58980759-58983949	6.10159	2.47584	0.0948454	0.323669	0.472547	0.471867	-0.000680027	0.264789	0.306613	0.999595
031380401-HERV0118cL_at	HERV_Dfam	ERVL	chr3:84315492-84321177	6.18007	2.44876	0.0972017	0.327919	0.222371	0.000343103	-0.222028	0.26788	0.999511	0.445727
010871904-HERV0118cL_st	HERV_Dfam	ERVL	chr1:67982685-67988511	5.9814	2.38405	0.103084	0.337629	-0.368112	-0.156741	0.211371	0.197668	0.702044	0.675947
011727402-HERV0118uI_st	HERV_Dfam	ERVL	NA	5.81755	2.27041	0.114329	0.355902	-0.134598	-0.339651	-0.205052	0.68071	0.242848	0.666858
140312502-HERV0118cL_at	HERV_Dfam	ERVL	chr14:41468946-41472056	5.38295	2.26108	0.115307	0.357486	0.225938	0.0511728	-0.174765	0.236054	0.872126	0.566981
041823102-HERV0118cL_at	HERV_Dfam	ERVL	chr4:101814983-101821999	6.13989	2.26081	0.115335	0.357517	-0.016535	0.216679	0.233214	0.958082	0.363623	0.449237
180463305-HERV0118cL_st	HERV_Dfam	ERVL	chr18:38012258-38014777	6.05849	2.24937	0.116547	0.359521	-0.0265374	0.208986	0.235523	0.929186	0.38328	0.438927
101823003-HERV0118cL_st	HERV_Dfam	ERVL	chr10:127948761-127956480	5.49082	2.23588	0.117993	0.361818	0.143895	0.340759	0.196864	0.658884	0.245983	0.686983
081621601-HERV0118cL_st	HERV_Dfam	ERVL	chr8:109181688-109186485	6.71618	2.22806	0.11884	0.363294	-0.223687	-0.156051	0.0676362	0.22773	0.495845	0.866939
160199202-HERV0118cL_st	HERV_Dfam	ERVL	chr16:13466040-13467644	5.42236	2.19826	0.122124	0.368178	-0.27925	0.101983	0.381233	0.415631	0.844511	0.408962
160199202-HERV0118cL_at	HERV_Dfam	ERVL	chr16:13466040-13467644	6.60728	2.11746	0.131517	0.382256	0.229074	0.0751422	-0.153931	0.238635	0.801569	0.64022
081532902-HERV0118cL_st	HERV_Dfam	ERVL	chr8:103391557-103394211	5.99953	2.1146	0.131862	0.382729	0.210994	0.126665	-0.0843289	0.231968	0.580256	0.813146
070498101-HERV0118cL_at	HERV_Dfam	ERVL	chr7:35345729-35347983	5.80299	2.06691	0.137772	0.391066	-0.361679	-0.0796965	0.281982	0.263185	0.883045	0.588085
071596603-HERV0118cL_at	HERV_Dfam	ERVL	chr7:115522750-115528104	5.32507	2.0348	0.141907	0.39705	-0.3055	-0.372388	-0.0668882	0.389497	0.31834	0.93513
200093503-HERV0118cL_st	HERV_Dfam	ERVL	chr20:5487869-5496405	7.18441	2.03083	0.142427	0.397658	-0.19753	-0.038676	0.158854	0.272949	0.900576	0.581456
101472101-HERV0118cL_st	HERV_Dfam	ERVL	chr10:105752282-105753997	5.39984	2.01225	0.144887	0.401357	0.11933	0.238065	0.118735	0.608823	0.278801	0.756672
031795001-HERV0118uI_at	HERV_Dfam	ERVL	chr3:112694116-112700987	7.52513	1.97487	0.149973	0.408338	0.134678	-0.0816561	-0.216334	0.516599	0.772098	0.428528
110128202-HERV0118cL_at	HERV_Dfam	ERVL	chr11:10878695-10881141	5.31444	1.94579	0.154057	0.413672	-0.391821	-0.357861	0.03396	0.311538	0.41869	0.974706
050190003-HERV0118cL_st	HERV_Dfam	ERVL	chr5:10111785-10114445	5.93742	1.87467	0.164542	0.426902	0.163467	0.163718	0.000250826	0.34664	0.398854	0.999595
210442305-HERV0118cL_st	HERV_Dfam	ERVL	chr21:33288898-33293465	6.21435	1.7827	0.179213	0.445553	0.119301	0.171886	0.0525848	0.49502	0.335681	0.882455
110697201-HERV0118cL_st	HERV_Dfam	ERVL	chr11:44492029-44495380	6.01961	1.75683	0.183582	0.451152	0.0150753	0.170714	0.155638	0.95316	0.392906	0.576145
032671701-HERV0118cL_st	HERV_Dfam	ERVL	chr3:171530290-171539098	5.70354	1.74589	0.185463	0.453234	0.234287	0.162896	-0.0713913	0.297756	0.563537	0.884875
011039601-HERV0118uI_at	HERV_Dfam	ERVL	chr1:77706472-77708526	5.35148	1.7052	0.192635	0.461613	0.294537	0.16161	-0.132927	0.291014	0.668822	0.808766
091285302-HERV0118cI_st	HERV_Dfam	ERVL	chr9:100074346-100079497	9.70737	1.6509	0.202658	0.473023	-0.250744	-0.286971	-0.0362266	0.424569	0.40284	0.96327
041823102-HERV0118cL_st	HERV_Dfam	ERVL	chr4:101814983-101821999	7.40286	1.64891	0.203037	0.473358	0.0885891	0.19803	0.109441	0.692509	0.347046	0.756215
030771204-HERV0118cL_st	HERV_Dfam	ERVL	chr3:44432314-44440058	5.99727	1.62813	0.207023	0.477882	0.160584	-0.0764813	-0.237065	0.527857	0.834022	0.498101
090914101-HERV0118cL_at	HERV_Dfam	ERVL	chr9:78386390-78389111	5.43631	1.5277	0.227472	0.499591	-0.207654	-0.0919753	0.115678	0.322996	0.761546	0.766541
010338602-HERV0118cL_at	HERV_Dfam	ERVL	chr1:26145639-26150042	5.58415	1.50188	0.233061	0.505178	0.0419996	-0.121275	-0.163275	0.850973	0.574796	0.531388
0X1212801-HERV0118cL_st	HERV_Dfam	ERVL	chrX:78523370-78531215	5.57656	1.49027	0.23562	0.507677	-0.20253	-0.377648	-0.175117	0.643649	0.380567	0.817704
061747201-HERV0118cL_st	HERV_Dfam	ERVL	chr6:122647020-122652644	5.49662	1.48563	0.236651	0.508805	0.00045461	0.244083	0.243628	0.999171	0.472304	0.593505
111619501-HERV0118cL_st	HERV_Dfam	ERVL	chr11:116289100-116296123	6.11581	1.47811	0.238332	0.510577	-0.27897	0.0146764	0.293647	0.427849	0.983834	0.582583
070205301-HERV0118cL_at	HERV_Dfam	ERVL	chr7:14793726-14801837	6.74021	1.44064	0.246898	0.519303	0.164828	0.0640847	-0.100743	0.343792	0.803821	0.747706
120805002-HERV0118cL_at	HERV_Dfam	ERVL	chr12:64339297-64346891	7.23835	1.43551	0.248096	0.520485	-0.12953	-0.20556	-0.0760299	0.587254	0.399812	0.867714
150772602-HERV0118cL_st	HERV_Dfam	ERVL	chr15:83337914-83340846	5.56016	1.42158	0.251377	0.524047	-0.260292	0.126409	0.386701	0.564054	0.844916	0.536933
011011901-HERV0118cL_at	HERV_Dfam	ERVL	chr1:75891930-75896433	5.5298	1.41688	0.252495	0.525045	0.226767	0.192539	-0.0342281	0.386362	0.539443	0.958206
0X1166701-HERV0118cI_st	HERV_Dfam	ERVL	chrX:73165453-73172119	5.47048	1.38933	0.25915	0.531223	0.238813	-0.0374301	-0.276243	0.475125	0.950137	0.579007
0X1338901-HERV0118uI_st	HERV_Dfam	ERVL	chrX:88830958-88838146	7.30038	1.38868	0.25931	0.531398	-0.0751972	0.0973139	0.172511	0.728958	0.697565	0.534064
110697202-HERV0118cL_at	HERV_Dfam	ERVL	chr11:44492029-44495380	6.8513	1.38306	0.260692	0.532882	-0.26025	-0.101019	0.159231	0.355127	0.809405	0.753912
061375905-HERV0118cL_at	HERV_Dfam	ERVL	chr6:96451749-96460918	5.81653	1.30406	0.280934	0.551486	0.148158	0.1786	0.0304417	0.505895	0.46673	0.953054
032240501-HERV0118cL_st	HERV_Dfam	ERVL	chr3:144503277-144508828	5.58468	1.29537	0.283258	0.55355	-0.158414	-0.187702	-0.0292886	0.501771	0.471768	0.958603
021336701-HERV0118uI_st	HERV_Dfam	ERVL	chr2:90103484-90105747	5.50084	1.28726	0.285446	0.555686	-0.199819	-0.188538	0.0112809	0.435652	0.530935	0.987351
042419403-HERV0118cI_at	HERV_Dfam	ERVL	chr4:138037564-138045337	5.43126	1.28348	0.286472	0.556763	-0.0519799	-0.138163	-0.0861834	0.783121	0.434877	0.760605
150887501-HERV0118cL_at	HERV_Dfam	ERVL	chr15:92275894-92279580	5.59017	1.22454	0.302972	0.571765	-0.209216	-0.0766967	0.132519	0.391888	0.835174	0.764051
010549906-HERV0118cL_at	HERV_Dfam	ERVL	chr1:43467902-43473183	7.71439	1.21913	0.304535	0.573039	0.00164164	0.1838	0.182159	0.99629	0.526704	0.643512
110979902-HERV0118cL_at	HERV_Dfam	ERVL	chr11:71569788-71575490	6.23767	1.19745	0.310884	0.578631	0.0636946	-0.137075	-0.20077	0.831539	0.660165	0.585989
111619501-HERV0118cL_at	HERV_Dfam	ERVL	chr11:116289100-116296123	5.9064	1.16115	0.321825	0.589128	0.198565	0.134908	-0.0636567	0.412167	0.668063	0.904114
050190003-HERV0118cL_at	HERV_Dfam	ERVL	chr5:10111785-10114445	6.34203	1.15294	0.324353	0.59129	6.16835e-05	0.0979219	0.0978602	0.999788	0.543267	0.653898
040968402-HERV0118cL_st	HERV_Dfam	ERVL	chr4:48116393-48119227	6.82818	1.09556	0.342623	0.606302	0.10163	0.183142	0.0815122	0.68852	0.479108	0.856022
021375406-HERV0118cL_at	HERV_Dfam	ERVL	chr2:96233989-96239799	6.47338	1.05186	0.357254	0.618576	0.0302817	0.145425	0.115143	0.905485	0.520645	0.72885
021675102-HERV0118cL_st	HERV_Dfam	ERVL	chr2:115734822-115739291	5.46702	1.05037	0.357764	0.61901	0.0362576	0.185477	0.14922	0.912067	0.523669	0.725265
022700702-HERV0118cI_at	HERV_Dfam	ERVL	chr2:184917161-184920237	5.77734	1.03927	0.361588	0.621699	0.0800644	-0.051612	-0.131676	0.667346	0.837498	0.615082
010628205-HERV0118cL_at	HERV_Dfam	ERVL	chr1:50791335-50796852	5.38763	1.00619	0.373241	0.631147	-0.0194607	0.107876	0.127337	0.935097	0.625381	0.653187
050675501-HERV0118uI_at	HERV_Dfam	ERVL	chr5:33039671-33041560	5.44277	0.999099	0.37579	0.633011	0.148371	0.110024	-0.0383463	0.461726	0.669341	0.932654
021375405-HERV0118cL_st	HERV_Dfam	ERVL	chr2:96233989-96239799	5.42997	0.996134	0.376861	0.633906	0.196231	0.0524068	-0.143825	0.461136	0.903464	0.757293
210487302-HERV0118cL_at	HERV_Dfam	ERVL	chr21:35962617-35967313	5.89203	0.992307	0.378248	0.634801	0.105358	0.232423	0.127064	0.76636	0.507183	0.826549
110334702-HERV0118cL_at	HERV_Dfam	ERVL	chr11:24373532-24375702	6.70011	0.973617	0.385099	0.640325	-0.0843007	-0.167936	-0.0836351	0.7392	0.511509	0.847082
023160601-HERV0118uI_st	HERV_Dfam	ERVL	chr2:214846080-214852517	9.55718	0.947112	0.395036	0.64798	-0.0239564	0.0448731	0.0688295	0.835208	0.719959	0.640467
170742101-HERV0118cL_st	HERV_Dfam	ERVL	chr17:71135616-71138043	5.64707	0.922554	0.404483	0.654501	-0.0801809	0.103941	0.184122	0.786056	0.764317	0.640871
180769701-HERV0118cL_st	HERV_Dfam	ERVL	chr18:57625160-57628800	6.12533	0.904199	0.411697	0.660191	-0.111218	0.0379869	0.149205	0.626384	0.914351	0.661001
071044502-HERV0118cL_st	HERV_Dfam	ERVL	chr7:74707946-74710149	5.72731	0.893789	0.415847	0.663177	0.0472087	-0.167889	-0.215098	0.907925	0.676733	0.669132
043061902-HERV0118cL_st	HERV_Dfam	ERVL	chr4:177760865-177767528	5.32571	0.891974	0.416575	0.663746	0.188678	0.177938	-0.0107397	0.531503	0.622928	0.989514
041820001-HERV0118cI_at	HERV_Dfam	ERVL	chr4:101615062-101625801	6.67908	0.862839	0.428447	0.672564	-0.0123689	-0.225221	-0.212852	0.980627	0.604306	0.724122
120347001-HERV0118cI_at	HERV_Dfam	ERVL	chr12:27030602-27032075	5.70229	0.826779	0.443631	0.68437	-0.210025	-0.157218	0.0528069	0.511977	0.702649	0.941168
200093503-HERV0118cL_at	HERV_Dfam	ERVL	chr20:5487869-5496405	6.02267	0.818523	0.447186	0.686942	0.145794	0.059346	-0.0864477	0.497772	0.852521	0.830948
032863503-HERV0118cL_at	HERV_Dfam	ERVL	chr3:186463438-186465803	5.84841	0.811679	0.450155	0.688802	-0.184816	-0.0903612	0.0944544	0.496935	0.815867	0.858036
013040104-HERV0118cL_st	HERV_Dfam	ERVL	chr1:244644512-244648381	5.88054	0.798419	0.455966	0.693057	-0.20197	-0.00958869	0.192381	0.560987	0.989105	0.735643
041731002-HERV0118cL_st	HERV_Dfam	ERVL	chr4:96322383-96327916	5.35074	0.776443	0.46577	0.699624	0.189379	0.072889	-0.11649	0.512289	0.867598	0.829366
091694001-HERV0118cL_st	HERV_Dfam	ERVL	chr9:130999987-131005116	5.89296	0.738606	0.483167	0.711501	-0.0648988	0.0279168	0.0928156	0.684981	0.905883	0.697448
040198101-HERV0118cL_at	HERV_Dfam	ERVL	chr4:10946877-10949726	6.94831	0.727011	0.488633	0.715422	-0.198338	-0.0161856	0.182152	0.575196	0.980982	0.757648
0X1253906-HERV0118cL_at	HERV_Dfam	ERVL	chrX:82014932-82021868	5.92398	0.712421	0.495603	0.720329	0.145316	0.170762	0.0254459	0.636818	0.629376	0.973186
090236201-HERV0118cI_st	HERV_Dfam	ERVL	chr9:16111223-16112771	5.24818	0.70968	0.496923	0.721072	-0.161951	-0.145876	0.0160754	0.577226	0.6838	0.983221
021784901-HERV0118cL_at	HERV_Dfam	ERVL	chr2:122199260-122203139	5.84632	0.706505	0.498458	0.722203	-0.166032	-0.184423	-0.0183912	0.623057	0.640457	0.983185
060175905-HERV0118cL_at	HERV_Dfam	ERVL	chr6:11680413-11686851	5.57397	0.665536	0.518709	0.735768	0.0323917	0.132646	0.100255	0.911124	0.629232	0.807512
052547301-HERV0118cI_at	HERV_Dfam	ERVL	chr5:160990223-160999269	5.56736	0.659252	0.52189	0.738059	-0.034798	-0.129991	-0.0951925	0.901443	0.628198	0.814305
0X1359402-HERV0118uI_st	HERV_Dfam	ERVL	chrX:89777991-89781004	5.59126	0.648958	0.527145	0.741509	0.172544	0.108141	-0.0644029	0.557873	0.785027	0.91703
141146605-HERV0118cL_at	HERV_Dfam	ERVL	chr14:93791302-93796506	5.53297	0.63249	0.535667	0.747306	-0.098706	0.0244432	0.123149	0.675377	0.949375	0.737266
011449803-HERV0118cL_at	HERV_Dfam	ERVL	chr1:104755827-104758576	5.7093	0.611526	0.546723	0.754109	0.0886204	-0.0266465	-0.115267	0.691964	0.94001	0.738785
010453307-HERV0118cL_st	HERV_Dfam	ERVL	chr1:35645766-35651743	5.13376	0.602367	0.551628	0.757278	0.0202973	0.198328	0.17803	0.968556	0.674638	0.790027
081532902-HERV0118cL_at	HERV_Dfam	ERVL	chr8:103391557-103394211	5.85852	0.596592	0.554745	0.75927	0.120974	0.0355265	-0.0854478	0.584725	0.919799	0.832339
021051801-HERV0118uI_st	HERV_Dfam	ERVL	chr2:72993165-72994549	5.56176	0.587202	0.559851	0.76232	0.0946477	0.00535829	-0.0892895	0.626267	0.988809	0.785741
180257003-HERV0118cL_at	HERV_Dfam	ERVL	chr18:24355619-24358514	5.68346	0.571475	0.568513	0.767812	0.155068	0.099022	-0.0560456	0.587348	0.797234	0.926323
042419403-HERV0118cI_st	HERV_Dfam	ERVL	chr4:138037564-138045337	5.93822	0.556884	0.576674	0.772808	-0.120511	-0.0512922	0.0692186	0.589173	0.876001	0.872282
150772602-HERV0118cL_at	HERV_Dfam	ERVL	chr15:83337914-83340846	7.1549	0.541633	0.585336	0.778181	-0.184823	-0.0949154	0.0899074	0.593609	0.846927	0.897803
040198101-HERV0118cL_st	HERV_Dfam	ERVL	chr4:10946877-10949726	6.3365	0.54081	0.585807	0.778445	0.137804	0.228255	0.0904503	0.772379	0.660665	0.920192
010549906-HERV0118cL_st	HERV_Dfam	ERVL	chr1:43467902-43473183	6.62115	0.526972	0.59379	0.783303	-0.0812608	-0.00377736	0.0774835	0.650547	0.991596	0.797926
061546505-HERV0118cL_at	HERV_Dfam	ERVL	chr6:109355812-109363368	5.64743	0.510975	0.603159	0.788552	0.105498	-0.00945924	-0.114957	0.681809	0.984333	0.785606
101882405-HERV0118cI_st	HERV_Dfam	ERVL	chr10:132028672-132036125	5.32666	0.505416	0.606451	0.790586	-0.0912756	0.0416049	0.13288	0.750371	0.921091	0.762926
010338602-HERV0118cL_st	HERV_Dfam	ERVL	chr1:26145639-26150042	5.47504	0.4881	0.616825	0.797304	0.184723	0.0325246	-0.152199	0.643485	0.961872	0.828721
071044502-HERV0118cL_at	HERV_Dfam	ERVL	chr7:74707946-74710149	6.79754	0.456311	0.636356	0.808661	0.100871	-0.0443901	-0.145261	0.762102	0.928022	0.778793
0X1253906-HERV0118cL_st	HERV_Dfam	ERVL	chrX:82014932-82021868	7.9052	0.394954	0.675895	0.832065	-0.0564404	0.0441905	0.100631	0.824812	0.895385	0.79227
200710006-HERV0118cL_st	HERV_Dfam	ERVL	chr20:44281419-44289747	5.52501	0.354808	0.703144	0.846742	0.14581	0.0606649	-0.0851454	0.68071	0.908393	0.901674
023160601-HERV0118uI_at	HERV_Dfam	ERVL	chr2:214846080-214852517	8.56494	0.349959	0.706512	0.848512	-0.0265967	0.0208359	0.0474326	0.836628	0.902603	0.808057
023317106-HERV0118cL_at	HERV_Dfam	ERVL	chr2:224103645-224108499	7.46622	0.342422	0.711781	0.8517	-0.0753625	-0.0235562	0.0518063	0.693192	0.937488	0.884764
080752606-HERV0118cL_at	HERV_Dfam	ERVL	chr8:52650160-52655177	5.81917	0.314336	0.731775	0.863285	0.0224308	0.117439	0.0950079	0.955462	0.770745	0.872209
091285302-HERV0118cI_at	HERV_Dfam	ERVL	chr9:100074346-100079497	6.28975	0.312036	0.733439	0.86399	-0.0241541	-0.0866528	-0.0624988	0.931013	0.764037	0.885732
110389307-HERV0118cL_st	HERV_Dfam	ERVL	chr11:27548823-27555802	5.75398	0.308761	0.735814	0.865315	-0.128791	-0.0788673	0.0499232	0.705695	0.86702	0.943389
120077405-HERV0118cL_st	HERV_Dfam	ERVL	chr12:8113727-8118299	6.76217	0.302355	0.740483	0.867958	0.080911	0.0409062	-0.0400048	0.706415	0.894367	0.925565
023317106-HERV0118cL_st	HERV_Dfam	ERVL	chr2:224103645-224108499	5.55127	0.296888	0.744491	0.870186	0.0349922	0.113948	0.0789555	0.924672	0.769003	0.893929
140350402-HERV0118cL_at	HERV_Dfam	ERVL	chr14:43477794-43481709	5.32528	0.292183	0.747959	0.871964	-0.158656	-0.0744472	0.0842092	0.711868	0.905234	0.921105
210442304-HERV0118cL_at	HERV_Dfam	ERVL	chr21:33288898-33293465	5.50052	0.290414	0.749268	0.872654	0.0642838	0.120108	0.0558244	0.860198	0.765642	0.932187
220053403-HERV0118cI_st	HERV_Dfam	ERVL	chr22:22384867-22385261	5.83293	0.288318	0.750821	0.873577	0.000327164	-0.0770025	-0.0773296	0.999171	0.803463	0.855825
041312501-HERV0118cL_st	HERV_Dfam	ERVL	chr4:69527809-69536125	5.48341	0.286826	0.751929	0.87434	0.0990963	0.0991907	9.44419e-05	0.758461	0.803463	0.999853
110946002-HERV0118cL_st	HERV_Dfam	ERVL	chr11:69605961-69611030	5.80198	0.281396	0.755974	0.876339	0.0358285	-0.0428899	-0.0787184	0.884956	0.889466	0.832561
110946002-HERV0118cL_at	HERV_Dfam	ERVL	chr11:69605961-69611030	6.18277	0.255766	0.775379	0.887069	-0.0841473	-0.100369	-0.0162215	0.799397	0.800101	0.983162
120805002-HERV0118cL_st	HERV_Dfam	ERVL	chr12:64339297-64346891	7.22478	0.250217	0.779648	0.889348	0.109496	0.000709684	-0.108787	0.775918	0.999171	0.87031
200710004-HERV0118cI_st	HERV_Dfam	ERVL	chr20:44281419-44289747	5.76318	0.244629	0.783972	0.891641	-0.0419121	0.0376218	0.079534	0.874983	0.913814	0.845901
032863503-HERV0118cL_st	HERV_Dfam	ERVL	chr3:186463438-186465803	5.6605	0.244602	0.783993	0.891656	-0.15306	-0.0321586	0.120902	0.755153	0.967994	0.893128
010453307-HERV0118cL_at	HERV_Dfam	ERVL	chr1:35645766-35651743	6.22498	0.238873	0.788452	0.89403	-0.0777003	-0.0380334	0.0396668	0.743291	0.911252	0.932413
060463102-HERV0118uI_st	HERV_Dfam	ERVL	chr6:29946916-29950409	6.81701	0.22224	0.801548	0.900729	-0.123417	-0.0943743	0.0290425	0.766388	0.863139	0.975727
111643604-HERV0118cL_st	HERV_Dfam	ERVL	chr11:118843488-118848664	5.4854	0.208343	0.812664	0.907012	-0.0437611	-0.0796008	-0.0358397	0.88011	0.807911	0.946384
180769701-HERV0118cL_at	HERV_Dfam	ERVL	chr18:57625160-57628800	7.16624	0.196624	0.822162	0.912045	-0.0229913	0.0585861	0.0815774	0.945873	0.87997	0.871034
110697202-HERV0118cL_st	HERV_Dfam	ERVL	chr11:44492029-44495380	5.39616	0.190061	0.827532	0.914608	0.0793605	-0.0413873	-0.120748	0.863914	0.95016	0.871562
200710005-HERV0118cL_st	HERV_Dfam	ERVL	chr20:44281419-44289747	5.91321	0.183228	0.833162	0.91771	-0.101666	-0.162451	-0.0607853	0.872617	0.824298	0.96005
031772705-HERV0118cL_at	HERV_Dfam	ERVL	chr3:111203488-111208770	5.59455	0.171195	0.843173	0.923117	0.0735924	0.0384805	-0.0351118	0.788315	0.921549	0.948462
081621601-HERV0118cL_at	HERV_Dfam	ERVL	chr8:109181688-109186485	6.66385	0.145871	0.864654	0.934263	-0.00824736	-0.0608422	-0.0525948	0.979528	0.859731	0.914799
0X1338901-HERV0118uI_at	HERV_Dfam	ERVL	chrX:88830958-88838146	5.84299	0.122397	0.885074	0.9444	0.0681728	0.00714219	-0.0610306	0.843173	0.990657	0.921651
011727402-HERV0118uI_at	HERV_Dfam	ERVL	NA	7.79398	0.109511	0.896498	0.950203	0.00815612	0.0637559	0.0555998	0.983713	0.882013	0.92778
060175905-HERV0118cL_st	HERV_Dfam	ERVL	chr6:11680413-11686851	5.79244	0.0996616	0.905332	0.954241	0.0026452	0.0361699	0.0335247	0.991388	0.892257	0.928647
060463102-HERV0118uI_at	HERV_Dfam	ERVL	chr6:29946916-29950409	7.22304	0.0963606	0.908313	0.955774	-0.0283631	-0.0852234	-0.0568603	0.955083	0.881627	0.946651
050675501-HERV0118uI_st	HERV_Dfam	ERVL	chr5:33039671-33041560	5.9759	0.085469	0.918222	0.96036	-0.00965243	0.0268243	0.0364768	0.96777	0.925254	0.922567
080529904-HERV0118cL_st	HERV_Dfam	ERVL	chr8:34573666-34577819	6.09863	0.0632883	0.938752	0.97038	-0.0368104	-0.0108028	0.0260076	0.883124	0.977616	0.956291
120347003-HERV0118cL_at	HERV_Dfam	ERVL	chr12:27030602-27032075	5.1639	0.039569	0.961235	0.9815	-0.0794466	-0.0794803	-3.37573e-05	0.920344	0.940169	0.999962
220219505-HERV0118cL_st	HERV_Dfam	ERVL	chr22:34732809-34739864	5.72794	0.0124855	0.987595	0.994615	0.0237152	0.00758341	-0.0161317	0.951665	0.99005	0.983559
170369101-HERV0017cL_at	HERV_Dfam	Harlequin	chr17:35500300-35508365	5.52042	12.7468	3.67749e-05	0.00101442	0.93127	0.066058	-0.865212	0.00148087	0.916844	0.00821102
012661903-HERV0017cI_st	HERV_Dfam	Harlequin	chr1:220716028-220722907	6.97404	12.6458	3.92796e-05	0.00107521	-0.848935	-0.954057	-0.105122	0.00496501	0.00114127	0.898068
052586602-HERV0017cI_st	HERV_Dfam	Harlequin	chr5:163313040-163319856	6.96311	7.18723	0.00187034	0.0261396	-0.484187	-0.625622	-0.141435	0.0796493	0.015123	0.812988
170369101-HERV0017cL_st	HERV_Dfam	Harlequin	chr17:35500300-35508365	5.51533	6.14251	0.00423174	0.0478666	0.675735	-0.0938779	-0.769613	0.0767181	0.894817	0.0827479
200983401-HERV0017cI_at	HERV_Dfam	Harlequin	chr20:59551577-59558889	6.54115	5.00571	0.010634	0.0903787	0.436389	0.268716	-0.167673	0.0435384	0.304588	0.690655
0X1188901-HERV0017cI_at	HERV_Dfam	Harlequin	chrX:75642621-75649621	7.75771	4.55889	0.0154283	0.11486	-0.403296	-0.153264	0.250032	0.0573158	0.616744	0.467024
190243901-HERV0017uI_at	HERV_Dfam	Harlequin	chr19:22268573-22273613	5.4873	4.39041	0.0177797	0.125654	0.280403	0.277549	-0.00285348	0.1129	0.129365	0.996034
101359305-HERV0017cI_at	HERV_Dfam	Harlequin	chr10:94380447-94396734	5.77029	4.28381	0.0194578	0.132633	0.258745	0.274271	0.015526	0.135055	0.118575	0.976187
0Y0150002-HERV0017cI_at	HERV_Dfam	Harlequin	chrY:13282300-13289717	7.99619	4.23989	0.0201963	0.135671	0.320324	0.0541017	-0.266222	0.0903006	0.872126	0.330263
0Y0150002-HERV0017cI_st	HERV_Dfam	Harlequin	chrY:13282300-13289717	7.5956	3.77743	0.0300057	0.170893	0.30898	0.104652	-0.204328	0.0929292	0.706942	0.491069
120268401-HERV0017uI_st	HERV_Dfam	Harlequin	chr12:20937502-20944851	7.0377	3.74763	0.0307879	0.173526	0.196155	-0.0998419	-0.295997	0.310809	0.710246	0.197355
042733901-HERV0017cI_st	HERV_Dfam	Harlequin	chr4:158224432-158229240	7.81366	3.63929	0.0338158	0.183055	-0.211537	-0.352936	-0.1414	0.370213	0.104911	0.733576
120632001-HERV0017cI_st	HERV_Dfam	Harlequin	chr12:49733990-49740561	5.74171	3.34988	0.0435247	0.211386	0.337881	0.118359	-0.219522	0.118021	0.715697	0.535513
0X1188901-HERV0017cI_st	HERV_Dfam	Harlequin	chrX:75642621-75649621	6.33436	1.7757	0.180385	0.446865	0.175216	0.0518032	-0.123412	0.293956	0.84427	0.661573
0X1763801-HERV0017cL_at	HERV_Dfam	Harlequin	chrX:120095883-120103842	5.30759	1.53852	0.22517	0.497367	0.028181	0.237134	0.208953	0.938624	0.427063	0.620231
012769101-HERV0017cI_at	HERV_Dfam	Harlequin	chr1:227589454-227597450	7.60974	0.722281	0.490881	0.716907	0.0925107	-0.018275	-0.110786	0.63907	0.955881	0.718547
0Y0150003-HERV0017cI_at	HERV_Dfam	Harlequin	chrY:13282300-13289717	7.5426	0.677231	0.512842	0.732052	0.144387	-0.0302371	-0.174624	0.654312	0.955168	0.72874
190091202-HERV0017cI_st	HERV_Dfam	Harlequin	chr19:9702093-9708494	5.66001	0.669222	0.516852	0.73467	0.122344	0.191254	0.0689103	0.726065	0.614955	0.919568
041296602-HERV0017cI_st	HERV_Dfam	Harlequin	chr4:68570074-68576696	6.08161	0.659896	0.521563	0.73782	0.165209	-0.00524893	-0.170458	0.619851	0.993736	0.753665
012769101-HERV0017cI_st	HERV_Dfam	Harlequin	chr1:227589454-227597450	5.82078	0.41927	0.659928	0.8227	-0.208273	-0.14639	0.0618833	0.658014	0.814415	0.951682
041333503-HERV0017cI_st	HERV_Dfam	Harlequin	chr4:71636158-71646093	5.54587	0.378281	0.687076	0.838318	0.0540526	-0.0535742	-0.107627	0.848279	0.881115	0.79709
042230802-HERV0017cI_st	HERV_Dfam	Harlequin	chr4:128259895-128267686	5.71603	0.191741	0.826154	0.914062	-0.091467	-0.0405967	0.0508703	0.774592	0.931254	0.934436
190243901-HERV0017uI_st	HERV_Dfam	Harlequin	chr19:22268573-22273613	5.72365	0.18104	0.834973	0.918564	-0.0470429	0.0258883	0.0729313	0.869989	0.949463	0.874917
0Y0150003-HERV0017cI_st	HERV_Dfam	Harlequin	chrY:13282300-13289717	6.61426	0.163081	0.849995	0.926618	-0.0597197	-0.0652291	-0.00550942	0.83538	0.853622	0.993813
041296602-HERV0017cI_at	HERV_Dfam	Harlequin	chr4:68570074-68576696	5.19252	0.110695	0.895441	0.949609	-0.0578286	0.0725582	0.130387	0.932854	0.935086	0.906057
080663804-HERV0163cL_st	HERV_Dfam	HERV1_I	chr8:46123808-46127228	5.43862	4.36299	0.0181963	0.12731	-0.771777	-0.765212	0.00656585	0.114714	0.130642	0.996763
0Y0190002-HERV0163cL_st	HERV_Dfam	HERV1_I	chrY:15432142-15437839	5.8017	3.99606	0.0248637	0.153435	0.433911	0.131473	-0.302437	0.0851618	0.73853	0.443619
0Y0190002-HERV0163cL_at	HERV_Dfam	HERV1_I	chrY:15432142-15437839	8.09388	2.37631	0.103812	0.339003	-0.279832	-0.262117	0.0177145	0.259948	0.342847	0.980298
190645401-HERV0163cL_st	HERV_Dfam	HERV1_I	chr19:53433105-53440022	5.82402	1.53815	0.225247	0.497424	-0.129681	-0.209346	-0.079665	0.579311	0.375829	0.855417
080663801-HERV0163cL_st	HERV_Dfam	HERV1_I	chr8:46123808-46127228	5.54032	0.256629	0.774717	0.886722	0.0390278	-0.0467756	-0.0858034	0.891052	0.895167	0.841333
062165001-HERV0164uL_at	HERV_Dfam	HERV1_LTRa	chr6:149778957-149779490	5.61803	2.46729	0.095583	0.325071	0.1085	-0.127913	-0.236413	0.603049	0.5911	0.344289
110051002-HERV0164uL_st	HERV_Dfam	HERV1_LTRa	chr11:4658748-4659255	6.3192	1.57296	0.218006	0.490097	0.0389287	-0.141996	-0.180924	0.877049	0.540755	0.526559
080842701-HERV0164uL_at	HERV_Dfam	HERV1_LTRa	chr8:58235033-58235527	7.92136	1.03824	0.361945	0.62213	-0.102852	0.054012	0.156864	0.641622	0.862876	0.618828
062165001-HERV0164uL_st	HERV_Dfam	HERV1_LTRa	chr6:149778957-149779490	6.9159	0.884514	0.419582	0.666017	0.1133	0.16275	0.0494499	0.653377	0.5508	0.923478
150906801-HERV0164cL_at	HERV_Dfam	HERV1_LTRa	chr15:93344309-93345110	7.51803	0.564495	0.572402	0.770083	-0.0784338	-0.116002	-0.0375683	0.737714	0.657316	0.935719
150906801-HERV0164cL_st	HERV_Dfam	HERV1_LTRa	chr15:93344309-93345110	5.95035	0.25526	0.775768	0.887247	-0.0997461	-0.0498424	0.0499036	0.733395	0.905635	0.93129
080842701-HERV0164uL_st	HERV_Dfam	HERV1_LTRa	chr8:58235033-58235527	6.05123	0.00299306	0.997012	0.998724	0.00786689	-0.001451	-0.00931789	0.981875	0.997869	0.988658
060898702-HERV0165uL_st	HERV_Dfam	HERV1_LTRb	chr6:64681686-64682152	5.32062	1.69887	0.193777	0.462974	0.252063	0.165499	-0.0865635	0.300563	0.594824	0.86676
0X0067502-HERV0165uL_st	HERV_Dfam	HERV1_LTRb	chrX:3690997-3691521	6.25754	1.21346	0.306182	0.574354	0.142654	-0.0565969	-0.199251	0.576745	0.882229	0.587221
0X0067502-HERV0165uL_at	HERV_Dfam	HERV1_LTRb	chrX:3690997-3691521	6.22765	0.73747	0.4837	0.711878	0.00962727	0.144595	0.134967	0.977815	0.637689	0.75297
111598301-HERV0165uL_at	HERV_Dfam	HERV1_LTRb	chr11:114569747-114570249	8.11291	0.548252	0.58156	0.776002	-0.104056	-0.0192169	0.0848396	0.617618	0.956697	0.816995
111598301-HERV0165uL_st	HERV_Dfam	HERV1_LTRb	chr11:114569747-114570249	6.18961	0.326707	0.722898	0.858007	0.0920099	0.0544814	-0.0375285	0.69525	0.867448	0.9375
0X1029101-HERV0166uL_st	HERV_Dfam	HERV1_LTRc	chrX:55116584-55117001	6.31269	2.71162	0.0766776	0.288609	0.163727	0.249078	0.0853502	0.407082	0.192291	0.821573
120091101-HERV0166uL_st	HERV_Dfam	HERV1_LTRc	chr12:8887236-8887689	6.80886	1.98706	0.148293	0.405948	0.234462	0.0711214	-0.163341	0.260787	0.827481	0.64095
190254402-HERV0166uL_at	HERV_Dfam	HERV1_LTRc	chr19:23036004-23036515	5.49217	1.96028	0.152007	0.411013	-0.245461	0.119784	0.365245	0.48437	0.810453	0.436764
190006501-HERV0166uL_at	HERV_Dfam	HERV1_LTRc	chr19:516169-516981	6.75446	1.38728	0.259653	0.531809	0.325509	0.458657	0.133148	0.548416	0.421903	0.905928
111133101-HERV0166uL_st	HERV_Dfam	HERV1_LTRc	chr11:83191981-83192491	5.36758	1.1096	0.338056	0.602603	0.196953	0.171336	-0.0256167	0.458467	0.594448	0.970525
111133102-HERV0166uL_at	HERV_Dfam	HERV1_LTRc	chr11:83191981-83192491	5.68436	1.07611	0.349055	0.611743	0.205942	-0.0875705	-0.293512	0.60998	0.883053	0.615622
190254402-HERV0166uL_st	HERV_Dfam	HERV1_LTRc	chr19:23036004-23036515	6.54391	0.962551	0.389216	0.643435	0.167161	0.118423	-0.0487384	0.466986	0.69088	0.923642
111133102-HERV0166uL_st	HERV_Dfam	HERV1_LTRc	chr11:83191981-83192491	6.17555	0.502513	0.608177	0.79161	0.134361	0.20134	0.0669788	0.757942	0.679973	0.937533
0X1029101-HERV0166uL_at	HERV_Dfam	HERV1_LTRc	chrX:55116584-55117001	6.30803	0.0255553	0.974782	0.988261	-0.0303276	-0.0100481	0.0202794	0.927822	0.984632	0.976052
131519301-HERV0167uL_st	HERV_Dfam	HERV1_LTRd	chr13:108816311-108816818	5.44619	3.36413	0.0429845	0.210037	0.341907	-0.209613	-0.55152	0.374976	0.683047	0.232774
160357601-HERV0167uL_st	HERV_Dfam	HERV1_LTRd	chr16:22228517-22228993	7.02689	3.12931	0.0528523	0.235611	0.192871	0.288141	0.0952699	0.357294	0.150906	0.814392
031779701-HERV0167uL_at	HERV_Dfam	HERV1_LTRd	chr3:111543555-111544033	5.98951	2.72143	0.0760055	0.28734	0.331346	0.389549	0.058203	0.292379	0.229162	0.93867
160357601-HERV0167uL_at	HERV_Dfam	HERV1_LTRd	chr16:22228517-22228993	5.94239	2.6135	0.0837529	0.302721	-0.286814	-0.0928572	0.193957	0.182001	0.778179	0.585798
031779702-HERV0167uL_st	HERV_Dfam	HERV1_LTRd	chr3:111543555-111544033	7.19347	1.0764	0.348958	0.611685	-0.0233494	-0.152827	-0.129477	0.932866	0.525572	0.708254
031779701-HERV0167uL_st	HERV_Dfam	HERV1_LTRd	chr3:111543555-111544033	5.79025	0.882433	0.420425	0.666608	0.0685307	-0.122109	-0.19064	0.835385	0.73671	0.654907
031779702-HERV0167uL_at	HERV_Dfam	HERV1_LTRd	chr3:111543555-111544033	7.61058	0.268211	0.765893	0.881934	-0.0856914	-0.0736258	0.0120655	0.74975	0.830151	0.984702
023066401-HERV0168uL_at	HERV_Dfam	HERV1_LTRe	chr2:208615613-208616116	6.03434	2.84991	0.067746	0.269601	-0.353192	-0.185131	0.168061	0.149101	0.570189	0.713521
072182401-HERV0168uL_at	HERV_Dfam	HERV1_LTRe	chr7:154676660-154677184	7.39951	1.57332	0.217932	0.489998	0.0611635	0.178648	0.117484	0.782756	0.372963	0.710105
072182401-HERV0168uL_st	HERV_Dfam	HERV1_LTRe	chr7:154676660-154677184	6.20235	1.47624	0.238753	0.511079	0.221121	0.266085	0.0449646	0.473062	0.42721	0.950128
090805001-HERV0168uL_at	HERV_Dfam	HERV1_LTRe	chr9:71472411-71472905	5.44958	0.633238	0.535277	0.746989	-0.0422085	0.13391	0.176119	0.915418	0.744124	0.731993
023066401-HERV0168uL_st	HERV_Dfam	HERV1_LTRe	chr2:208615613-208616116	5.19091	0.285623	0.752823	0.874854	0.105484	0.178039	0.0725548	0.844959	0.769169	0.942239
090805001-HERV0168uL_st	HERV_Dfam	HERV1_LTRe	chr9:71472411-71472905	5.44268	0.0463282	0.954771	0.978195	0.0457739	0.0744384	0.0286646	0.94051	0.922805	0.981511
080422201-HERV0162cL_at	HERV_Dfam	HERV16	chr8:27481112-27486104	5.91463	6.86724	0.00239468	0.0314241	-0.630054	-0.305434	0.32462	0.0125893	0.35366	0.447973
[truncated: 61,968 more rows]

## Sheet: Genes
probeset names	repertoire	alias	coordinates	AveExpr	F	P.Value	adj.P.Val	LPS_NS	ET_NS	ET_LPS	adj.P.coef1	adj.P.coef2	adj.P.coef3
[truncated: 42,560 more rows]

[truncated: 1 more sheets: All]
