# Supplementary material for: LTR-retrotransposon transcriptome modulation in response to endotoxin-induced stress in PBMCs
Source: BMC Genomics. 2018 Jul 5;19:522. doi: 10.1186/s12864-018-4901-9 (PMC6034278; doi:10.1186/s12864-018-4901-9)
Supplement: Supplementary file 10 — Table S3. HERVs or MaLRs with the same expression profiles as genes within pathways. (XLS 53 kb) [file 12864_2018_4901_MOESM10_ESM.xls]

## Sheet: Same expression profiles
		Role of Pattern Recognition Receptors in Recognition of Bacteria and Viruses										NF-κB signaling		TREM1 Signaling			Dendritic Cell Maturation			Activation of IRF by cytosoloci Pattern Recognition Receptors		LXR/RXR Activation				Acute Phase Response Signaling			Interferon Signaling		Inflammasome pathway			Production of Nitric Oxide			Role of RIG1-like Receptors in Antiviral Innate Immunity
		C3AR1	C5AR1	CLEC7A	IFIH1	IRF7	OAS2	OAS3	PTX3	RIPK2		FLT1		CCL3	CXCL3		CD80	IL23A		ZBP1		CD36	PTGS2	MMP9		HMOX1	SOCS3		MX1		CTSB	CXCL8		PPP2R1B	SPI1		TRIM25
HERV probesets	Chromosome location	Chromosome 12: 8,058,302-8,066,471	Chromosome 19: 47,290,023-47,322,066	Chromosome 12: 10,116,777-10,130,258	Chromosome 2: 162,267,079-162,318,703	Chromosome 11: 612,553-615,999	Chromosome 12: 112,978,395-113,011,723	Chromosome 12: 112,938,352-112,973,249	Chromosome 3: 157,436,789-157,443,628	Chromosome 8: 89,757,747-89,791,063		Chromosome 13: 28,300,344-28,495,128		Chromosome 17: 36,088,256-36,090,169	Chromosome 4: 74,036,589-74,038,807		Chromosome 3: 119,524,293-119,559,602	Chromosome 12: 56,334,174-56,340,410		Chromosome 20: 57,603,846-57,620,576		Chromosome 7: 80,369,575-80,679,277	Chromosome 1: 186,671,791-186,680,427	Chromosome 20: 46,008,908-46,016,561		Chromosome 22: 35,380,361-35,394,214	Chromosome 17: 78,356,778-78,360,077		Chromosome 21: 41,420,304-41,459,214		Chromosome 8: 11,842,524-11,869,448	Chromosome 4: 73,740,506-73,743,716		Chromosome 11: 111,726,908-111,766,427	Chromosome 11: 47,354,860-47,378,576		Chromosome 17: 56,887,909-56,914,038
010630301-HERV0489uL	chr1:50991897-50992365
011052201-HERV1033uL	chr1:78623489-78623954
011052202-HERV1033uL	chr1:78623489-78623954
011052301-HERV0472uL	chr1:78643386-78643952
011052401-HERV0462uL	chr1:78644953-78645384
011052702-MALR1044uL	chr1:78648318-78648697
011052902-MALR1126uL	chr1:78655872-78656221
011760202-HERV0549uL	chr1:151986022-151986262
011849902-HERV0521uL	chr1:160746544-160747145
020117102ERVLsLR	chr2:6820404-6820793
020145402-MALR1127uL	chr2:8157185-8157667
020562601-MALR1045uL	chr2:37105214-37105651
020562602-MALR1045uL	chr2:37105214-37105651
023428801-MALR1014cL	chr2:230167559-230167898
031918602-MALR1043uL	chr3:122572926-122573324
032283102-MALR1017uL	chr3:146518078-146518457
041608001-HERV0172cL	chr4:88442633-88453789
041830702-HERV0378uL	chr4:102291218-102291425
042904801-HERV0416uL	chr4:168253401-168253786
042906502-MALR0819uL	chr4:168369121-168369467
043166701-MALR1020uL	chr4:184855411-184855765
050017102-MALR1126uL	chr5:1507987-1508669
052395102-HERV0770uL	chr5:151019711-151020042
061610002-MALR1131uL	chr6:113676857-113677372
062278401-HERV1034uL	chr6:157804522-157804798
062308102-HERV0507uL	chr6:159681140-159681937
070278702-MALR1045uL	chr7:20346887-20347244
071548002-HERV0558cL	chr7:112128486-112128942
071549203ERVWsLU5	chr7:112220647-112221416
080592101-HERV0759uL	chr8:38568607-38569199
081146702-MALR1129uL	chr8:78947347-78947953
090049502MR41sLRp	chr9:3038533-3038747
091606902-MALR1005cL	chr9:120917496-120918297
0X1201801-MALR1043uL	chrX:77117855-77118212
100090601-HERV0429uL	chr10:5856198-5856795
100175702-MALR1126uL	chr10:11703966-11704371
101283101-MALR1001uL	chr10:89422927-89423322
101678201-MALR1006uL	chr10:118786690-118787181
110063602-MALR1127uL	chr11:5709776-5710190
110063701-HERV1034uL	chr11:5711144-5711671
110063702-HERV1034uL	chr11:5711144-5711671
120151801-HERV1036uL	chr12:13217752-13217954
120314601-HERV0418uL	chr12:24555847-24556245
120827701-MALR1004uL	chr12:66249495-66249975
121601801-HERV0492uL	chr12:112971073-112971451
121601802-HERV0492uL	chr12:112971073-112971451
121601901-HERV0116uI	chr12:112972627-112975754
121602201HS49sLRp	chr12:112988232-112988626
121602801-MALR1004uL	chr12:113003322-113003594
121602901-MALR1023uL	chr12:113009335-113009773
121602902-MALR1023uL	chr12:113009335-113009773
121740601HRFBsLU5	chr12:121018155-121018523
121740702-HERV0947uL	chr12:121019659-121019999
130086802-MALR1127uL	chr13:24903207-24903646
130362502-MALR1018uL	chr13:42977295-42977708
140799101-HERV0504uL	chr14:73548186-73548761
141300102-MALR1004uL	chr14:103136231-103137010
150312301-HERV0498uL	chr15:45469012-45469988
151012102-MALR1018uL	chr15:100775598-100775800
170582602-HERV0741cL	chr17:56887581-56888795
190183301ERVTsLU3	chr19:17415193-17415773
190183302ERVTsLR	chr19:17415193-17415773
190519702-HERV0749cL	chr19:44365860-44366362
190549403ERVLsLU3	chr19:46592318-46593143
190554301-MALR1004uL	chr19:47342944-47343392
190554302-MALR1004uL	chr19:47342944-47343392
190598201-MALR1002cL	chr19:51131939-51132784
190598202-MALR1002cL	chr19:51131939-51132784
190665001-HERV0376uL	chr19:54891074-54891496
190665002-HERV0376uL	chr19:54891074-54891496
200951701-MALR1126cL	chr20:57603529-57604226
200951702-MALR1126cL	chr20:57603529-57604226
